# Supplementary material for: ﻿Three new species of Macrostomum (Platyhelminthes, Macrostomorpha) from China and Australia, with notes on taxonomy and phylogenetics
Source: Zookeys. 2022 May 3;1099:1–28. doi: 10.3897/zookeys.1099.72964 (PMC9848920; doi:10.3897/zookeys.1099.72964)
Supplement: XML Treatment for Macrostomum littorale [file zookeys.1099.72964-treatment1.xml]

<!DOCTYPE tp:taxon-treatment
  PUBLIC "-//TaxonX//DTD Taxonomic Treatment Publishing DTD v0 20100105//EN" "tax-treatment-NSO.dtd">
<tp:taxon-treatment xmlns:tp="http://www.plazi.org/taxpub"><tp:treatment-meta><kwd-group><label>Taxon classification</label><kwd>
                  <named-content content-type="kingdom">Animalia</named-content>
                </kwd><kwd>
                  <named-content content-type="order">Macrostomida</named-content>
                </kwd><kwd>
                  <named-content content-type="family">Macrostomidae</named-content>
                </kwd></kwd-group><mixed-citation publication-type="journal"><person-group><name><surname>Shi</surname><given-names>Yongshi</given-names></name><name><surname>Zeng</surname><given-names>Zhiyu</given-names></name><name><surname>Wang</surname><given-names>Jia</given-names></name><name><surname>Zhang</surname><given-names>Siyu</given-names></name><name><surname>Deng</surname><given-names>Li</given-names></name><name><surname>Wang</surname><given-names>Antai</given-names></name></person-group><article-title>﻿Three new species of <italic><tp:taxon-name><tp:taxon-name-part taxon-name-part-type="genus" reg="Macrostomum">Macrostomum</tp:taxon-name-part></tp:taxon-name></italic> (<tp:taxon-name><tp:taxon-name-part taxon-name-part-type="phylum">Platyhelminthes</tp:taxon-name-part></tp:taxon-name>, <tp:taxon-name><tp:taxon-name-part taxon-name-part-type="class">Macrostomorpha</tp:taxon-name-part></tp:taxon-name>) from China and Australia, with notes on taxonomy and phylogenetics</article-title><source>Zookeys</source><day>03</day><month>05</month><year>2022</year><volume>1099</volume><fpage>1</fpage><lpage>28</lpage><pub-id pub-id-type="doi">10.3897/zookeys.1099.72964</pub-id></mixed-citation></tp:treatment-meta><tp:nomenclature><label>﻿</label><tp:taxon-name>
                <object-id xmlns:xlink="http://www.w3.org/1999/xlink" content-type="arpha" xlink:type="simple">05B28189-176A-5EF9-8332-327420FC0108</object-id>
                <tp:taxon-name-part taxon-name-part-type="genus" reg="Macrostomum">Macrostomum</tp:taxon-name-part>
                <tp:taxon-name-part taxon-name-part-type="species" reg="littorale">littorale</tp:taxon-name-part>
                <object-id xmlns:xlink="http://www.w3.org/1999/xlink" content-type="zoobank" xlink:type="simple">http://zoobank.org/B06653BF-4D32-4C53-AB47-659F0CBC6655</object-id>
              </tp:taxon-name><tp:taxon-authority>Wang &amp; Shi</tp:taxon-authority><tp:taxon-status xmlns:xlink="http://www.w3.org/1999/xlink" xlink:type="simple">sp. nov.</tp:taxon-status><xref ref-type="fig" rid="F3">Figs 3</xref><xref ref-type="fig" rid="F4">, 4</xref><xref ref-type="fig" rid="F5">, 5</xref></tp:nomenclature><tp:treatment-sec sec-type="type material" id="SECID0EICAG"><title>Type material.</title><p>Two specimens: holotype <named-content xmlns:xlink="http://www.w3.org/1999/xlink" content-type="dwc:institutional_code" xlink:title="Institute of Zoology, Chinese Academy of Sciences, Beijing" xlink:href="http://grbio.org/institution/institute-zoology-chinese-academy-sciences" xlink:type="simple">IZCAS</named-content><abbrev xmlns:xlink="http://www.w3.org/1999/xlink" xlink:title="Platyhelminthes" id="ABBRID0EWCAG" xlink:type="simple">PLA</abbrev>–Ma0140, collected by Fan Xin from Waterlands Resort located at the estuary of pearl River in the west of Shenzhen, Guangdong, China (<named-content xmlns:xlink="http://www.w3.org/1999/xlink" content-type="dwc:verbatimCoordinates" xlink:type="simple"><named-content content-type="geo-json" specific-use="{&#34;type&#34;:&#34;Point&#34;,&#34;coordinates&#34;:[113.764667,22.722000]}" id="NCID0E4CAG" xlink:type="simple">22°43.32'N, 113°45.88'E</named-content></named-content>) in April 2018, unsectioned whole-body mounted in neutral balsam. The paratype (collection date and locality same as the holotype), is one serially-sectioned specimen mounted in neutral balsam (<named-content xmlns:xlink="http://www.w3.org/1999/xlink" content-type="dwc:institutional_code" xlink:title="Institute of Zoology, Chinese Academy of Sciences, Beijing" xlink:href="http://grbio.org/institution/institute-zoology-chinese-academy-sciences" xlink:type="simple">IZCAS</named-content><abbrev xmlns:xlink="http://www.w3.org/1999/xlink" xlink:title="Platyhelminthes" id="ABBRID0EKDAG" xlink:type="simple">PLA</abbrev>–Ma0141). Digital photomicrographs of the holotype specimen and the sectioned paratype specimen, as well as photomicrographs of five non-type specimens (<named-content xmlns:xlink="http://www.w3.org/1999/xlink" content-type="dwc:institutional_code" xlink:title="Institute of Zoology, Chinese Academy of Sciences, Beijing" xlink:href="http://grbio.org/institution/institute-zoology-chinese-academy-sciences" xlink:type="simple">IZCAS</named-content><abbrev xmlns:xlink="http://www.w3.org/1999/xlink" xlink:title="Platyhelminthes" id="ABBRID0EWDAG" xlink:type="simple">PLA</abbrev>–Ma0140a-e) imaged in vivo, were deposited on the <tp:taxon-name><tp:taxon-name-part taxon-name-part-type="class">Macrostomorpha</tp:taxon-name-part></tp:taxon-name> Taxonomy and Phylogeny website (at <ext-link xmlns:xlink="http://www.w3.org/1999/xlink" xlink:href="https://macrostomorpha.myspecies.info" ext-link-type="uri" xlink:type="simple">https://macrostomorpha.myspecies.info</ext-link>) and can also be accessed at <ext-link xmlns:xlink="http://www.w3.org/1999/xlink" xlink:href="https://doi.org10.5281/zenodo.4585492" ext-link-type="uri" xlink:type="simple">https://doi.org10.5281/zenodo.4585492</ext-link>.</p></tp:treatment-sec><tp:treatment-sec sec-type="habitat" id="SECID0EJEAG"><title>Habitat.</title><p>Specimens were collected from Waterlands Resort at the estuary of the Pearl River at Shenzhen, Guangdong Province, China (Suppl. material <xref ref-type="supplementary-material" rid="S4">4</xref>: Fig. S1A). The animals were collected from floating plants. Salinities of the water in habitat were 9‰–11‰.</p></tp:treatment-sec><tp:treatment-sec sec-type="diagnosis" id="SECID0EXEAG"><title>Diagnosis.</title><p>A <italic><tp:taxon-name><tp:taxon-name-part taxon-name-part-type="genus" reg="Macrostomum">Macrostomum</tp:taxon-name-part></tp:taxon-name></italic> species with dorsoventrally flattened body, two almost round eyes, and rounded rostrum (Fig. <xref ref-type="fig" rid="F3">3A</xref>). Body length and width of mature worms are 920 ± 109 μm and 192 ± 49 μm, respectively. Testes clearly larger than ovaries. Stylet (62 ± 7.9 μm) is a hook-like and gradually narrowing funnel with an 105° bend in the 66% position (when measured from the proximal to the distal part). The stylet opening is 6 ± 0.9 μm in diameter, willow leaf-shaped, located on the concave side of the subterminal region of the stylet (Fig. <xref ref-type="fig" rid="F3">3F, G, H</xref>). Muscular walls of vesicula seminalis and vesicula granulorum thickened. No bristles and brush on sperm (35 ± 1.1 μm) (Fig. <xref ref-type="fig" rid="F3">3E</xref>).</p><fig id="F3" position="float" orientation="portrait"><object-id xmlns:xlink="http://www.w3.org/1999/xlink" content-type="doi" xlink:type="simple">10.3897/zookeys.1099.72964.figure3</object-id><object-id xmlns:xlink="http://www.w3.org/1999/xlink" content-type="arpha" xlink:type="simple">DEDF00ED-280B-5534-B68B-BA7BF0DCF32A</object-id><label>Figure 3.</label><caption><p><italic><tp:taxon-name><tp:taxon-name-part taxon-name-part-type="genus" reg="Macrostomum">Macrostomum</tp:taxon-name-part><tp:taxon-name-part taxon-name-part-type="species" reg="littorale">littorale</tp:taxon-name-part></tp:taxon-name></italic> Wang &amp; Shi, sp. nov. <bold>A</bold> whole animal, ventral view <bold>B</bold> testes and ovaries <bold>C</bold> male copulatory apparatus, ventral view <bold>D</bold> immature sperm <bold>E</bold> mature sperm <bold>F–H</bold> penis stylet. Abbreviations: e: eye; fvs: false vesicula seminalis; m: mouth; o: ovary; pg: pharyngeal glands; ps: penis stylet; pso: penis stylet opening; t: testis; vg: vesicula granulorum; vs: vesicula seminalis. Scale bars: 100 μm (<bold>A</bold>); 50 μm (<bold>B</bold>); 20 μm (<bold>C</bold>); 5 μm (<bold>D, E</bold>); 10 μm (<bold>F–H</bold>).</p></caption><graphic xmlns:xlink="http://www.w3.org/1999/xlink" xlink:href="zookeys-1099-001_article-72964__-g003.jpg" position="float" orientation="portrait" xlink:type="simple" id="oo_679662.jpg"><uri content-type="original_file" xlink:type="simple">https://binary.pensoft.net/fig/679662</uri></graphic></fig></tp:treatment-sec><tp:treatment-sec sec-type="etymology" id="SECID0E5GAG"><title>Etymology.</title><p>The name of this new species is derived from its habitat.</p></tp:treatment-sec><tp:treatment-sec sec-type="description" id="SECID0EDHAG"><title>Description.</title><p>Body dorsoventrally flattened, colorless. Mature individual 920 ± 109 μm in length and 192 ± 49 μm in width (<italic>n</italic> = 6) (Fig. <xref ref-type="fig" rid="F3">3A</xref>). Entire body covered with cilia (6 ± 1.3 μm in length, <italic>n</italic> = 6). Tufts of sensory hairs, 7 ± 1.1 μm (<italic>n</italic> = 6) long, sparsely distributed along body edges. Anterior and posterior edges of body equipped with rigid cilia, 6 ± 1.0 μm (<italic>n</italic> = 6) long. The rhabdite rods scattered in groups (mostly 5–7 rhabdites in each group) on the body surface, most abundant on the dorsal side. Two round eyes, separated from each other by a distance of 37 ± 6.1 μm (<italic>n</italic> = 6) (Fig. <xref ref-type="fig" rid="F3">3A</xref>). Pharynx surrounded by abundant gland cells on both sides, mouth 73 ± 16 μm (<italic>n</italic> = 6) in length (Fig. <xref ref-type="fig" rid="F3">3A</xref>).</p><p>Paired elliptic testes, 154 ± 7.9 μm (<italic>n</italic> = 5) in length and 40 ± 13 μm (<italic>n</italic> = 5) in width (Figs <xref ref-type="fig" rid="F3">3B</xref>, <xref ref-type="fig" rid="F4">4A</xref>, <xref ref-type="fig" rid="F5">5A</xref>). Male copulatory apparatus consisting of false vesicula seminalis, vesicula seminalis, vesicula granulorum and stylet (Figs <xref ref-type="fig" rid="F3">3C</xref>, <xref ref-type="fig" rid="F4">4B–E</xref>, <xref ref-type="fig" rid="F5">5A–C</xref>). False vesicula seminalis oval-shaped, located behind female antrum, connecting to vesicula seminalis at its left side from ventral view. Vesicula granulorum connecting to oval-shaped vesicula seminalis on the right rear part from ventral view, while extending into proximal opening of penis stylet on the other side. Both vesicula seminalis and vesicula granulorum have a thickened muscular wall (Figs <xref ref-type="fig" rid="F3">3C</xref>, <xref ref-type="fig" rid="F4">4B–E</xref>, <xref ref-type="fig" rid="F5">5A–C</xref>). Stylet 35 ± 6.3 μm (<italic>n</italic> = 5) in diameter at its proximal opening; curved length from proximal to distal ends (dotted line ‘<abbrev xmlns:xlink="http://www.w3.org/1999/xlink" xlink:title="curved length" id="ABBRID0ENJAG" xlink:type="simple">cl</abbrev>’ in Fig. <xref ref-type="fig" rid="F5">5C</xref>) 64 ± 7.4 μm (<italic>n</italic> = 5); direct distance between proximal and distal ends (dotted line ‘dd’ in Fig. <xref ref-type="fig" rid="F5">5C</xref>) 62 ± 7.9 μm (<italic>n</italic> = 5). Stylet hook-like, gradually narrowing from the proximal end, curved at 66% position from proximal end with bending angle of 105° (<italic>n</italic> = 5) (Figs <xref ref-type="fig" rid="F3">3F–H</xref>, <xref ref-type="fig" rid="F5">5D</xref>); The stylet opening 6 ± 0.9 μm (<italic>n</italic> = 5) in diameter, willow leaf-shaped, located at the concave side of the subterminal region of stylet (Figs <xref ref-type="fig" rid="F3">3F–H</xref>, <xref ref-type="fig" rid="F5">5D</xref>). Mature sperm 35 ± 1.1 μm (<italic>n</italic> = 5) in length, having neither bristle nor brush. The boundary between feeler, sperm body and sperm shaft not clear (Figs <xref ref-type="fig" rid="F3">3E</xref>, <xref ref-type="fig" rid="F5">5E</xref>).</p><fig id="F4" position="float" orientation="portrait"><object-id xmlns:xlink="http://www.w3.org/1999/xlink" content-type="doi" xlink:type="simple">10.3897/zookeys.1099.72964.figure4</object-id><object-id xmlns:xlink="http://www.w3.org/1999/xlink" content-type="arpha" xlink:type="simple">4204231E-C34C-5B02-AC07-5A86474399CD</object-id><label>Figure 4.</label><caption><p><italic><tp:taxon-name><tp:taxon-name-part taxon-name-part-type="genus" reg="Macrostomum">Macrostomum</tp:taxon-name-part><tp:taxon-name-part taxon-name-part-type="species" reg="littorale">littorale</tp:taxon-name-part></tp:taxon-name></italic> Wang &amp; Shi, sp. nov. <bold>A–C</bold> horizontal whole-body sections, ventral view (stained by H&amp;E) <bold>D, E</bold> longitudinal sections, showing male copulatory apparatus (stained by modified Mallory-Heidenhain/Cason stain and hematoxylin). Abbreviations: br: brain; cg: cement glands; eg: egg; fg: female gonopore; fvs: false vesicula seminalis; i: intestine; m: mouth; o: ovary; ps: penis stylet; t: testis; vg: vesicula granulorum; vs: vesicula seminalis. Scale bars: 50 μm (<bold>A</bold>); 20 μm (<bold>B–E</bold>).</p></caption><graphic xmlns:xlink="http://www.w3.org/1999/xlink" xlink:href="zookeys-1099-001_article-72964__-g004.jpg" position="float" orientation="portrait" xlink:type="simple" id="oo_679663.jpg"><uri content-type="original_file" xlink:type="simple">https://binary.pensoft.net/fig/679663</uri></graphic></fig><fig id="F5" position="float" orientation="portrait"><object-id xmlns:xlink="http://www.w3.org/1999/xlink" content-type="doi" xlink:type="simple">10.3897/zookeys.1099.72964.figure5</object-id><object-id xmlns:xlink="http://www.w3.org/1999/xlink" content-type="arpha" xlink:type="simple">61B95CCA-F1BE-5FDA-AF81-32FBA935E5B8</object-id><label>Figure 5.</label><caption><p><italic><tp:taxon-name><tp:taxon-name-part taxon-name-part-type="genus" reg="Macrostomum">Macrostomum</tp:taxon-name-part><tp:taxon-name-part taxon-name-part-type="species" reg="littorale">littorale</tp:taxon-name-part></tp:taxon-name></italic> Wang &amp; Shi, sp. nov. <bold>A</bold> whole body, ventral view <bold>B</bold> sagittal section of the tail <bold>C</bold> male copulatory apparatus <bold>D</bold> penis stylet <bold>E</bold> mature sperm. Abbreviations: ag: adhesive glands; br: brain; c: cilia; <abbrev xmlns:xlink="http://www.w3.org/1999/xlink" xlink:title="curved length" id="ABBRID0EYMAG" xlink:type="simple">cl</abbrev>: curved length from proximal to distal ends; cg: cement glands; dd: direct distance between proximal and distal ends; e: eye; eg: egg; fa: female antrum; fg: female gonopore; fvs: false vesicula seminalis; i: intestine; mg: male gonopore; o: ovary; oo: oocyte; p: pharynx; pg: pharyngeal glands; ps: penis stylet; pso: penis stylet opening; rc: rigid cilia; rh: rhabdites; sh: sensory hair; t: testis; vg: vesicula granulorum; vs: vesicula seminalis. Scale bars: 100 μm (<bold>A</bold>); 20 μm (<bold>B, C</bold>); 10 μm (<bold>D</bold>); 5 μm (<bold>E</bold>).</p></caption><graphic xmlns:xlink="http://www.w3.org/1999/xlink" xlink:href="zookeys-1099-001_article-72964__-g005.jpg" position="float" orientation="portrait" xlink:type="simple" id="oo_679664.jpg"><uri content-type="original_file" xlink:type="simple">https://binary.pensoft.net/fig/679664</uri></graphic></fig><p>Pair of oval ovaries, 115 ± 9.9 μm (<italic>n</italic> = 6) in length and 44 ± 8.9 μm (<italic>n</italic> = 6) in width, located on both sides of intestine (Figs <xref ref-type="fig" rid="F3">3B</xref>, <xref ref-type="fig" rid="F5">5A</xref>). Female gonopore opening ventrally at female antrum, surrounded by numerous cement glands.</p></tp:treatment-sec><tp:treatment-sec sec-type="remarks" id="SECID0EXNAG"><title>Remarks.</title><p>A comparison between <italic><tp:taxon-name><tp:taxon-name-part taxon-name-part-type="genus" reg="Macrostomum">Macrostomum</tp:taxon-name-part><tp:taxon-name-part taxon-name-part-type="species" reg="littorale">littorale</tp:taxon-name-part></tp:taxon-name></italic> sp. nov. in this study and eleven similar species (stylet hook-like) within the genus is shown in Table <xref ref-type="table" rid="T2">2</xref>.</p><table-wrap id="T2" position="float" orientation="portrait"><label>Table 2.</label><caption><p>Comparison between the new species and the similar species with hook-like stylets within the genus.</p></caption><table id="TID0E3IAI" rules="all"><tbody><tr><th rowspan="1" colspan="1">Species</th><th rowspan="1" colspan="1">Body Length (μm)</th><th rowspan="1" colspan="1">Female antrum position</th><th rowspan="1" colspan="1">Stylet length <sup>a</sup> (μm)</th><th rowspan="1" colspan="1">Diameter of stylet opening (proximal / distal μm)</th><th rowspan="1" colspan="1">Penis stylet opening (pso) position *</th><th rowspan="1" colspan="1">Bending angle (°) and position of curve in stylet*</th><th rowspan="1" colspan="1">Habitat</th><th rowspan="1" colspan="1">Distribution</th><th rowspan="1" colspan="1">Reference</th></tr><tr><td rowspan="1" colspan="1">
                        <italic>
                          <tp:taxon-name><tp:taxon-name-part taxon-name-part-type="genus" reg="Macrostomum">M.</tp:taxon-name-part><tp:taxon-name-part taxon-name-part-type="species" reg="astericis">astericis</tp:taxon-name-part></tp:taxon-name>
                        </italic>
                      </td><td rowspan="1" colspan="1">800</td><td rowspan="1" colspan="1">posterior</td><td rowspan="1" colspan="1">25–32</td><td rowspan="1" colspan="1">13–16/2.7*</td><td rowspan="1" colspan="1">65%/convex</td><td rowspan="1" colspan="1">93°/50%</td><td rowspan="1" colspan="1">Marine</td><td rowspan="1" colspan="1">Galapagos, Ecuador</td><td rowspan="1" colspan="1">
                        <xref ref-type="bibr" rid="B33">Schmidt and Sopott-Ehlers (1976)</xref>
                      </td></tr><tr><td rowspan="1" colspan="1">
                        <italic>
                          <tp:taxon-name><tp:taxon-name-part taxon-name-part-type="genus" reg="Macrostomum">M.</tp:taxon-name-part><tp:taxon-name-part taxon-name-part-type="species" reg="hystricinum">hystricinum</tp:taxon-name-part></tp:taxon-name>
                        </italic>
                      </td><td rowspan="1" colspan="1">
                        <abbrev xmlns:xlink="http://www.w3.org/1999/xlink" xlink:title="Not available" id="ABBRID0E5RAG" xlink:type="simple">NA</abbrev>
                      </td><td rowspan="1" colspan="1">posterior</td><td rowspan="1" colspan="1">32</td><td rowspan="1" colspan="1">22/4–6</td><td rowspan="1" colspan="1">81%/convex</td><td rowspan="1" colspan="1">85°/81%</td><td rowspan="1" colspan="1">Brackish</td><td rowspan="1" colspan="1">Widely distributed</td><td rowspan="1" colspan="1"><xref ref-type="bibr" rid="B2">Beklemischev (1951)</xref> and <xref ref-type="bibr" rid="B39">Wang et al. (2017)</xref></td></tr><tr><td rowspan="1" colspan="1"><italic><tp:taxon-name><tp:taxon-name-part taxon-name-part-type="genus" reg="Macrostomum">M.</tp:taxon-name-part><tp:taxon-name-part taxon-name-part-type="species" reg="hystrix">hystrix</tp:taxon-name-part></tp:taxon-name></italic>*</td><td rowspan="1" colspan="1">
                        <abbrev xmlns:xlink="http://www.w3.org/1999/xlink" xlink:title="Not available" id="ABBRID0EWTAG" xlink:type="simple">NA</abbrev>
                      </td><td rowspan="1" colspan="1">posterior</td><td rowspan="1" colspan="1">44</td><td rowspan="1" colspan="1">20/5</td><td rowspan="1" colspan="1">78%/convex</td><td rowspan="1" colspan="1">85°/75%</td><td rowspan="1" colspan="1">Brackish</td><td rowspan="1" colspan="1">Italy</td><td rowspan="1" colspan="1"><xref ref-type="bibr" rid="B31">Schärer et al. (2011)</xref> and <xref ref-type="bibr" rid="B3">Brand et al (2022a)</xref></td></tr><tr><td rowspan="1" colspan="1"><italic><tp:taxon-name><tp:taxon-name-part taxon-name-part-type="genus" reg="Macrostomum">M.</tp:taxon-name-part><tp:taxon-name-part taxon-name-part-type="species" reg="littorale">littorale</tp:taxon-name-part></tp:taxon-name></italic> sp. nov.</td><td rowspan="1" colspan="1">920 ± 109</td><td rowspan="1" colspan="1">posterior</td><td rowspan="1" colspan="1">64 ± 7.4</td><td rowspan="1" colspan="1">35 ± 6.3/6 ± 0.9</td><td rowspan="1" colspan="1">85%/concave</td><td rowspan="1" colspan="1">105°/66%</td><td rowspan="1" colspan="1">Brackish</td><td rowspan="1" colspan="1">China</td><td rowspan="1" colspan="1">this study</td></tr><tr><td rowspan="1" colspan="1"><italic><tp:taxon-name><tp:taxon-name-part taxon-name-part-type="genus" reg="Macrostomum">M.</tp:taxon-name-part><tp:taxon-name-part taxon-name-part-type="species" reg="shekouense">shekouense</tp:taxon-name-part></tp:taxon-name></italic> sp. nov.</td><td rowspan="1" colspan="1">978 ± 143</td><td rowspan="1" colspan="1">50% of body length</td><td rowspan="1" colspan="1">46 ± 3.5</td><td rowspan="1" colspan="1">22 ± 2.7/3 ± 0.3</td><td rowspan="1" colspan="1">73%/convex</td><td rowspan="1" colspan="1">90°/65%</td><td rowspan="1" colspan="1">Brackish</td><td rowspan="1" colspan="1">China</td><td rowspan="1" colspan="1">this study</td></tr><tr><td rowspan="1" colspan="1"><italic><tp:taxon-name><tp:taxon-name-part taxon-name-part-type="genus" reg="Macrostomum">M.</tp:taxon-name-part><tp:taxon-name-part taxon-name-part-type="species" reg="brandi">brandi</tp:taxon-name-part></tp:taxon-name></italic> sp. nov.</td><td rowspan="1" colspan="1">1147 ± 151</td><td rowspan="1" colspan="1">50% of body length</td><td rowspan="1" colspan="1">55 ± 5.0</td><td rowspan="1" colspan="1">37 ± 9/2.4 ± 0.05</td><td rowspan="1" colspan="1">70%/convex</td><td rowspan="1" colspan="1">90°/70%</td><td rowspan="1" colspan="1">Marine</td><td rowspan="1" colspan="1">Australia</td><td rowspan="1" colspan="1"><italic><tp:taxon-name><tp:taxon-name-part taxon-name-part-type="genus" reg="Macrostomum">M.</tp:taxon-name-part></tp:taxon-name></italic> sp. 81 in <xref ref-type="bibr" rid="B3">Brand et al (2022a)</xref></td></tr><tr><td rowspan="1" colspan="1"><italic><tp:taxon-name><tp:taxon-name-part taxon-name-part-type="genus" reg="Macrostomum">M.</tp:taxon-name-part><tp:taxon-name-part taxon-name-part-type="species" reg="obelic">obelic</tp:taxon-name-part></tp:taxon-name></italic>is</td><td rowspan="1" colspan="1">1,000–2,000</td><td rowspan="1" colspan="1">50% of body length</td><td rowspan="1" colspan="1">35–50</td><td rowspan="1" colspan="1">16–25/<abbrev xmlns:xlink="http://www.w3.org/1999/xlink" xlink:title="Not available" id="ABBRID0ED1AG" xlink:type="simple">NA</abbrev></td><td rowspan="1" colspan="1">77%/convex</td><td rowspan="1" colspan="1">90°/69%</td><td rowspan="1" colspan="1">Marine</td><td rowspan="1" colspan="1">Galapagos, Ecuador</td><td rowspan="1" colspan="1">
                        <xref ref-type="bibr" rid="B33">Schmidt and Sopott-Ehlers (1976)</xref>
                      </td></tr><tr><td rowspan="1" colspan="1">
                        <italic>
                          <tp:taxon-name><tp:taxon-name-part taxon-name-part-type="genus" reg="Macrostomum">M.</tp:taxon-name-part><tp:taxon-name-part taxon-name-part-type="species" reg="peteraxi">peteraxi</tp:taxon-name-part></tp:taxon-name>
                        </italic>
                      </td><td rowspan="1" colspan="1">1,500</td><td rowspan="1" colspan="1">posterior</td><td rowspan="1" colspan="1">27–30</td><td rowspan="1" colspan="1">12.5/<abbrev xmlns:xlink="http://www.w3.org/1999/xlink" xlink:title="Not available" id="ABBRID0EX2AG" xlink:type="simple">NA</abbrev></td><td rowspan="1" colspan="1">
                        <abbrev xmlns:xlink="http://www.w3.org/1999/xlink" xlink:title="Not available" id="ABBRID0E52AG" xlink:type="simple">NA</abbrev>
                      </td><td rowspan="1" colspan="1">90°/<abbrev xmlns:xlink="http://www.w3.org/1999/xlink" xlink:title="Not available" id="ABBRID0EG3AG" xlink:type="simple">NA</abbrev></td><td rowspan="1" colspan="1">Marine</td><td rowspan="1" colspan="1">Romania</td><td rowspan="1" colspan="1">
                        <xref ref-type="bibr" rid="B21">Mack-Fira (1971)</xref>
                      </td></tr><tr><td rowspan="1" colspan="1">
                        <italic>
                          <tp:taxon-name><tp:taxon-name-part taxon-name-part-type="genus" reg="Macrostomum">M.</tp:taxon-name-part><tp:taxon-name-part taxon-name-part-type="species" reg="pusillum">pusillum</tp:taxon-name-part></tp:taxon-name>
                        </italic>
                      </td><td rowspan="1" colspan="1">500–800</td><td rowspan="1" colspan="1">posterior</td><td rowspan="1" colspan="1">24–26</td><td rowspan="1" colspan="1">9–12/<abbrev xmlns:xlink="http://www.w3.org/1999/xlink" xlink:title="Not available" id="ABBRID0EU4AG" xlink:type="simple">NA</abbrev></td><td rowspan="1" colspan="1">
                        <abbrev xmlns:xlink="http://www.w3.org/1999/xlink" xlink:title="Not available" id="ABBRID0E24AG" xlink:type="simple">NA</abbrev>
                      </td><td rowspan="1" colspan="1">90°/42%</td><td rowspan="1" colspan="1">Marine</td><td rowspan="1" colspan="1">Germany</td><td rowspan="1" colspan="1">
                        <xref ref-type="bibr" rid="B1">Ax (1951)</xref>
                      </td></tr><tr><td rowspan="1" colspan="1">
                        <italic>
                          <tp:taxon-name><tp:taxon-name-part taxon-name-part-type="genus" reg="Macrostomum">M.</tp:taxon-name-part><tp:taxon-name-part taxon-name-part-type="species" reg="qiaochengense">qiaochengense</tp:taxon-name-part></tp:taxon-name>
                        </italic>
                      </td><td rowspan="1" colspan="1">1,147 ± 52</td><td rowspan="1" colspan="1">posterior</td><td rowspan="1" colspan="1">51 ± 3.5</td><td rowspan="1" colspan="1">21 ± 1.2/20 ± 1.6</td><td rowspan="1" colspan="1">63%/convex</td><td rowspan="1" colspan="1">90°/63%</td><td rowspan="1" colspan="1">Brackish</td><td rowspan="1" colspan="1">China</td><td rowspan="1" colspan="1">
                        <xref ref-type="bibr" rid="B39">Wang et al. (2017)</xref>
                      </td></tr><tr><td rowspan="1" colspan="1">
                        <italic>
                          <tp:taxon-name><tp:taxon-name-part taxon-name-part-type="genus" reg="Macrostomum">M.</tp:taxon-name-part><tp:taxon-name-part taxon-name-part-type="species" reg="rubrocinctum">rubrocinctum</tp:taxon-name-part></tp:taxon-name>
                        </italic>
                      </td><td rowspan="1" colspan="1">1,500–2,000</td><td rowspan="1" colspan="1">posterior</td><td rowspan="1" colspan="1">55</td><td rowspan="1" colspan="1">30/<abbrev xmlns:xlink="http://www.w3.org/1999/xlink" xlink:title="Not available" id="ABBRID0E4ABG" xlink:type="simple">NA</abbrev></td><td rowspan="1" colspan="1">
                        <abbrev xmlns:xlink="http://www.w3.org/1999/xlink" xlink:title="Not available" id="ABBRID0EEBBG" xlink:type="simple">NA</abbrev>
                      </td><td rowspan="1" colspan="1">90°/67%</td><td rowspan="1" colspan="1">Marine</td><td rowspan="1" colspan="1">Germany</td><td rowspan="1" colspan="1">
                        <xref ref-type="bibr" rid="B1">Ax (1951)</xref>
                      </td></tr><tr><td rowspan="1" colspan="1"><italic><tp:taxon-name><tp:taxon-name-part taxon-name-part-type="genus" reg="Macrostomum">M.</tp:taxon-name-part></tp:taxon-name></italic> sp 1 MTP LS 302*</td><td rowspan="1" colspan="1">
                        <abbrev xmlns:xlink="http://www.w3.org/1999/xlink" xlink:title="Not available" id="ABBRID0EJCBG" xlink:type="simple">NA</abbrev>
                      </td><td rowspan="1" colspan="1">posterior</td><td rowspan="1" colspan="1">42</td><td rowspan="1" colspan="1">23/4.4</td><td rowspan="1" colspan="1">73%/convex</td><td rowspan="1" colspan="1">105°/60%</td><td rowspan="1" colspan="1">
                        <abbrev xmlns:xlink="http://www.w3.org/1999/xlink" xlink:title="Not available" id="ABBRID0EADBG" xlink:type="simple">NA</abbrev>
                      </td><td rowspan="1" colspan="1">Italy</td><td rowspan="1" colspan="1">
                        <xref ref-type="bibr" rid="B31">Schärer et al. (2011)</xref>
                      </td></tr></tbody></table><table-wrap-foot><fn><p>*Measurement based on images and scales given in the references. The procedures of measuring the angle refer to <xref ref-type="bibr" rid="B8">Ferguson (1940)</xref>. <abbrev xmlns:xlink="http://www.w3.org/1999/xlink" xlink:title="Not available" id="ABBRID0EXDBG" xlink:type="simple">NA</abbrev>: Not available, information cannot be obtained from the literature. a: Stylet length refers to curved length (<abbrev xmlns:xlink="http://www.w3.org/1999/xlink" xlink:title="curved length" id="ABBRID0E2DBG" xlink:type="simple">cl</abbrev>) from proximal to distal ends.</p></fn></table-wrap-foot></table-wrap><p>The main difference between <italic><tp:taxon-name><tp:taxon-name-part taxon-name-part-type="genus" reg="Macrostomum">M.</tp:taxon-name-part><tp:taxon-name-part taxon-name-part-type="species" reg="littorale">littorale</tp:taxon-name-part></tp:taxon-name></italic> sp. nov. and <italic><tp:taxon-name><tp:taxon-name-part taxon-name-part-type="genus" reg="Macrostomum">M.</tp:taxon-name-part><tp:taxon-name-part taxon-name-part-type="species" reg="astericis">astericis</tp:taxon-name-part></tp:taxon-name></italic> Schmidt &amp; Sopott-Ehlers, 1976, <italic><tp:taxon-name><tp:taxon-name-part taxon-name-part-type="genus" reg="Macrostomum">M.</tp:taxon-name-part><tp:taxon-name-part taxon-name-part-type="species" reg="qiaochengense">qiaochengense</tp:taxon-name-part></tp:taxon-name></italic> Wang &amp; Fang, 2017, and <italic><tp:taxon-name><tp:taxon-name-part taxon-name-part-type="genus" reg="Macrostomum">M.</tp:taxon-name-part></tp:taxon-name></italic> sp. 1 is the location of penis stylet opening (pso), which is at the concave side of the curved tube in <italic><tp:taxon-name><tp:taxon-name-part taxon-name-part-type="genus" reg="Macrostomum">M.</tp:taxon-name-part><tp:taxon-name-part taxon-name-part-type="species" reg="littorale">littorale</tp:taxon-name-part></tp:taxon-name></italic> sp. nov., while it is located at the convex side of the curved tube in the other species. Moreover, the length of the stylet in <italic><tp:taxon-name><tp:taxon-name-part taxon-name-part-type="genus" reg="Macrostomum">M.</tp:taxon-name-part><tp:taxon-name-part taxon-name-part-type="species" reg="hystricinum">hystricinum</tp:taxon-name-part></tp:taxon-name></italic> and <italic><tp:taxon-name><tp:taxon-name-part taxon-name-part-type="genus" reg="Macrostomum">M.</tp:taxon-name-part><tp:taxon-name-part taxon-name-part-type="species" reg="astericis">astericis</tp:taxon-name-part></tp:taxon-name></italic> is shorter than that in <italic><tp:taxon-name><tp:taxon-name-part taxon-name-part-type="genus" reg="Macrostomum">M.</tp:taxon-name-part><tp:taxon-name-part taxon-name-part-type="species" reg="littorale">littorale</tp:taxon-name-part></tp:taxon-name></italic> sp. nov. The distal opening of <italic><tp:taxon-name><tp:taxon-name-part taxon-name-part-type="genus" reg="Macrostomum">M.</tp:taxon-name-part><tp:taxon-name-part taxon-name-part-type="species" reg="qiaochengense">qiaochengense</tp:taxon-name-part></tp:taxon-name></italic> (diameter 20 ± 1.6 μm) is much larger than that of <italic><tp:taxon-name><tp:taxon-name-part taxon-name-part-type="genus" reg="Macrostomum">M.</tp:taxon-name-part><tp:taxon-name-part taxon-name-part-type="species" reg="littorale">littorale</tp:taxon-name-part></tp:taxon-name></italic> sp. nov. (diameter 6 ± 0.9 μm).</p><p>The length of the stylet in <italic><tp:taxon-name><tp:taxon-name-part taxon-name-part-type="genus" reg="Macrostomum">M.</tp:taxon-name-part><tp:taxon-name-part taxon-name-part-type="species" reg="peteraxi">peteraxi</tp:taxon-name-part></tp:taxon-name></italic> Mack-Fira, 1971 (27–30 μm) and <italic><tp:taxon-name><tp:taxon-name-part taxon-name-part-type="genus" reg="Macrostomum">M.</tp:taxon-name-part><tp:taxon-name-part taxon-name-part-type="species" reg="pusillum">pusillum</tp:taxon-name-part></tp:taxon-name></italic> (24–26 μm) is smaller than that in <italic><tp:taxon-name><tp:taxon-name-part taxon-name-part-type="genus" reg="Macrostomum">M.</tp:taxon-name-part><tp:taxon-name-part taxon-name-part-type="species" reg="littorale">littorale</tp:taxon-name-part></tp:taxon-name></italic> sp. nov (64 ± 7.4 μm). Furthermore, the stylet proximal opening in <italic><tp:taxon-name><tp:taxon-name-part taxon-name-part-type="genus" reg="Macrostomum">M.</tp:taxon-name-part><tp:taxon-name-part taxon-name-part-type="species" reg="peteraxi">peteraxi</tp:taxon-name-part></tp:taxon-name></italic> (diameter 12.5 μm) and <italic><tp:taxon-name><tp:taxon-name-part taxon-name-part-type="genus" reg="Macrostomum">M.</tp:taxon-name-part><tp:taxon-name-part taxon-name-part-type="species" reg="pusillum">pusillum</tp:taxon-name-part></tp:taxon-name></italic> (diameter 9–12 μm) is much smaller than that in <italic><tp:taxon-name><tp:taxon-name-part taxon-name-part-type="genus" reg="Macrostomum">M.</tp:taxon-name-part><tp:taxon-name-part taxon-name-part-type="species" reg="littorale">littorale</tp:taxon-name-part></tp:taxon-name></italic> sp. nov. (diameter 35 ± 6.3 μm).</p><p>The bending angle of the stylet in <italic><tp:taxon-name><tp:taxon-name-part taxon-name-part-type="genus" reg="Macrostomum">M.</tp:taxon-name-part><tp:taxon-name-part taxon-name-part-type="species" reg="rubrocinctum">rubrocinctum</tp:taxon-name-part></tp:taxon-name></italic> Ax, 1951 (90°) is smaller than that in <italic><tp:taxon-name><tp:taxon-name-part taxon-name-part-type="genus" reg="Macrostomum">M.</tp:taxon-name-part><tp:taxon-name-part taxon-name-part-type="species" reg="littorale">littorale</tp:taxon-name-part></tp:taxon-name></italic> sp. nov. (105°). The body length of <italic><tp:taxon-name><tp:taxon-name-part taxon-name-part-type="genus" reg="Macrostomum">M.</tp:taxon-name-part><tp:taxon-name-part taxon-name-part-type="species" reg="rubrocinctum">rubrocinctum</tp:taxon-name-part></tp:taxon-name></italic> (1,500–2,000 μm) is much larger than that in <italic><tp:taxon-name><tp:taxon-name-part taxon-name-part-type="genus" reg="Macrostomum">M.</tp:taxon-name-part><tp:taxon-name-part taxon-name-part-type="species" reg="littorale">littorale</tp:taxon-name-part></tp:taxon-name></italic> sp. nov. (920 ± 109 μm). Moreover, <italic><tp:taxon-name><tp:taxon-name-part taxon-name-part-type="genus" reg="Macrostomum">M.</tp:taxon-name-part><tp:taxon-name-part taxon-name-part-type="species" reg="rubrocinctum">rubrocinctum</tp:taxon-name-part></tp:taxon-name></italic> has a red pigmented ring on its head, which is absent in <italic><tp:taxon-name><tp:taxon-name-part taxon-name-part-type="genus" reg="Macrostomum">M.</tp:taxon-name-part><tp:taxon-name-part taxon-name-part-type="species" reg="littorale">littorale</tp:taxon-name-part></tp:taxon-name></italic> sp. nov.</p><p>Accordingly, it is evident that <italic><tp:taxon-name><tp:taxon-name-part taxon-name-part-type="genus" reg="Macrostomum">M.</tp:taxon-name-part><tp:taxon-name-part taxon-name-part-type="species" reg="littorale">littorale</tp:taxon-name-part></tp:taxon-name></italic> sp. nov. is a new species within the genus <italic><tp:taxon-name><tp:taxon-name-part taxon-name-part-type="genus" reg="Macrostomum">Macrostomum</tp:taxon-name-part></tp:taxon-name></italic> based on morphology in combination with phylogenetic analyses.</p></tp:treatment-sec><tp:treatment-sec><!--Section generated to contain objects referenced in tp:taxon-treatment.--><supplementary-material xmlns:xlink="http://www.w3.org/1999/xlink" id="S4" position="float" orientation="portrait" xlink:type="simple"><object-id content-type="doi" xlink:type="simple">10.3897/zookeys.1099.72964.suppl4</object-id><object-id content-type="zenodo_dep_id" xlink:type="simple">6532230</object-id><object-id content-type="arpha" xlink:type="simple">51442DC6-4D06-5101-860D-0AE61458BEA1</object-id><label>Supplementary material 4</label><caption><p>Figure S1</p></caption><statement content-type="dataType"><label>Data type</label><p>jpg file</p></statement><statement content-type="notes"><label>Explanation note</label><p>Locality and habitat of the different species.</p></statement><media xlink:href="zookeys-1099-001_article-72964__-s004.jpg" mimetype="image" mime-subtype="jpeg" position="float" orientation="portrait" xlink:type="simple" id="oo_679674.jpg"><uri content-type="original_file" xlink:type="simple">https://binary.pensoft.net/file/679674</uri></media><permissions><license xlink:type="simple"><license-p>This dataset is made available under the Open Database License (http://opendatacommons.org/licenses/odbl/1.0/). The Open Database License (ODbL) is a license agreement intended to allow users to freely share, modify, and use this Dataset while maintaining this same freedom for others, provided that the original source and author(s) are credited.</license-p></license></permissions><attrib specific-use="authors">Yongshi Shi, Zhiyu Zeng, Jia Wang, Siyu Zhang, Li Deng, Antai Wang</attrib></supplementary-material></tp:treatment-sec><ref-list><ref id="B33"><mixed-citation xmlns:xlink="http://www.w3.org/1999/xlink" xlink:type="simple"><person-group><name name-style="western"><surname>Schmidt</surname><given-names>P</given-names></name><name name-style="western"><surname>Sopott-Ehlers</surname><given-names>B</given-names></name></person-group> (<year>1976</year>) <article-title>Interstitielle Fauna von Galapagos XV. <italic><tp:taxon-name><tp:taxon-name-part taxon-name-part-type="genus">Macrostomum</tp:taxon-name-part></tp:taxon-name></italic> O. Schmidt, 1948 und <italic><tp:taxon-name><tp:taxon-name-part taxon-name-part-type="genus">Siccomacrostomum</tp:taxon-name-part><tp:taxon-name-part taxon-name-part-type="species">triviale</tp:taxon-name-part></tp:taxon-name></italic> nov. gen. nov. spec. (<tp:taxon-name><tp:taxon-name-part taxon-name-part-type="class">Turbellaria</tp:taxon-name-part></tp:taxon-name>, <tp:taxon-name><tp:taxon-name-part taxon-name-part-type="order">Macrostomida</tp:taxon-name-part></tp:taxon-name>).</article-title><source>Mikrofauna des Meeresbodens</source><volume>57</volume>: <fpage>1</fpage>–<lpage>45</lpage>.</mixed-citation></ref><ref id="B2"><mixed-citation xmlns:xlink="http://www.w3.org/1999/xlink" xlink:type="simple"><person-group><name name-style="western"><surname>Beklemischev</surname><given-names>VN</given-names></name></person-group> (<year>1951</year>) <article-title>Species of the genus <italic><tp:taxon-name><tp:taxon-name-part taxon-name-part-type="genus">Macrostomum</tp:taxon-name-part></tp:taxon-name></italic> (<tp:taxon-name><tp:taxon-name-part taxon-name-part-type="class">Turbellaria</tp:taxon-name-part></tp:taxon-name>, <tp:taxon-name><tp:taxon-name-part taxon-name-part-type="order">Rhabdocoela</tp:taxon-name-part></tp:taxon-name>) of the USSR.</article-title><source>Zeitschrift der Moskauer Naturwissenschaftlichen Gesellschaft</source><volume>56</volume>: <fpage>31</fpage>–<lpage>40</lpage>. [English Translation]</mixed-citation></ref><ref id="B39"><mixed-citation xmlns:xlink="http://www.w3.org/1999/xlink" xlink:type="simple"><person-group><name name-style="western"><surname>Wang</surname><given-names>L</given-names></name><name name-style="western"><surname>Xin</surname><given-names>F</given-names></name><name name-style="western"><surname>Fang</surname><given-names>CY</given-names></name><name name-style="western"><surname>Zhang</surname><given-names>Y</given-names></name><name name-style="western"><surname>Wang</surname><given-names>AT</given-names></name></person-group> (<year>2017</year>) <article-title>Two new brackish-water species of <italic><tp:taxon-name><tp:taxon-name-part taxon-name-part-type="genus">Macrostomum</tp:taxon-name-part></tp:taxon-name></italic> (<tp:taxon-name><tp:taxon-name-part taxon-name-part-type="phylum">Platyhelminthes</tp:taxon-name-part></tp:taxon-name>: <tp:taxon-name><tp:taxon-name-part taxon-name-part-type="class">Macrostomorpha</tp:taxon-name-part></tp:taxon-name>) from mangrove wetland in southern China.</article-title><source>Zootaxa</source><volume>4276</volume>(<issue>1</issue>): <fpage>107</fpage>–<lpage>124</lpage>. <ext-link xlink:href="10.11646/zootaxa.4276.1.5" ext-link-type="doi" xlink:type="simple">https://doi.org/10.11646/zootaxa.4276.1.5</ext-link></mixed-citation></ref><ref id="B31"><mixed-citation xmlns:xlink="http://www.w3.org/1999/xlink" xlink:type="simple"><person-group><name name-style="western"><surname>Schärer</surname><given-names>L</given-names></name><name name-style="western"><surname>Littlewood</surname><given-names>DT</given-names></name><name name-style="western"><surname>Waeschenbach</surname><given-names>A</given-names></name><name name-style="western"><surname>Yoshida</surname><given-names>W</given-names></name><name name-style="western"><surname>Vizoso</surname><given-names>DB</given-names></name></person-group> (<year>2011</year>) <article-title>Mating behavior and the evolution of sperm design.</article-title><source>Proceedings of the National Academy of Sciences of the United States of America</source><volume>108</volume>(<issue>4</issue>): <fpage>1490</fpage>–<lpage>1495</lpage>. <ext-link xlink:href="10.1073/pnas.1013892108" ext-link-type="doi" xlink:type="simple">https://doi.org/10.1073/pnas.1013892108</ext-link></mixed-citation></ref><ref id="B3"><mixed-citation xmlns:xlink="http://www.w3.org/1999/xlink" xlink:type="simple"><person-group><name name-style="western"><surname>Brand</surname><given-names>JN</given-names></name><name name-style="western"><surname>Viktorin</surname><given-names>G</given-names></name><name name-style="western"><surname>Wiberg</surname><given-names>R</given-names></name><name name-style="western"><surname>Beisel</surname><given-names>C</given-names></name><name name-style="western"><surname>Schärer</surname><given-names>L</given-names></name></person-group> (<year>2022a</year>) Large-scale phylogenomics of the genus <italic><tp:taxon-name><tp:taxon-name-part taxon-name-part-type="genus">Macrostomum</tp:taxon-name-part></tp:taxon-name></italic> (<tp:taxon-name><tp:taxon-name-part taxon-name-part-type="phylum">Platyhelminthes</tp:taxon-name-part></tp:taxon-name>) reveals cryptic diversity and novel sexual traits. Molecular Phylogenetics and Evolution 166: e107296. <ext-link xlink:href="10.1016/j.ympev.2021.107296" ext-link-type="doi" xlink:type="simple">https://doi.org/10.1016/j.ympev.2021.107296</ext-link></mixed-citation></ref><ref id="B21"><mixed-citation xmlns:xlink="http://www.w3.org/1999/xlink" xlink:type="simple"><person-group><name name-style="western"><surname>Mack-Fira</surname><given-names>V</given-names></name></person-group> (<year>1971</year>) <article-title>Deux turbellariés nouveaux de la mer noire.</article-title><source>Revue Roumaine de Biologie, série Zoologie</source><volume>16</volume>(<issue>4</issue>): <fpage>233</fpage>–<lpage>240</lpage>.</mixed-citation></ref><ref id="B1"><mixed-citation xmlns:xlink="http://www.w3.org/1999/xlink" xlink:type="simple"><person-group><name name-style="western"><surname>Ax</surname><given-names>P</given-names></name></person-group> (<year>1951</year>) <article-title>Die Turbellarien des Eulitorals der Kieler Bucht. Zoologische Jahrbucher.</article-title><source>Abteilung fur Systematik, Ökologie und Geographie der Tiere</source><volume>80</volume>: <fpage>277</fpage>–<lpage>378</lpage>.</mixed-citation></ref><ref id="B8"><mixed-citation xmlns:xlink="http://www.w3.org/1999/xlink" xlink:type="simple"><person-group><name name-style="western"><surname>Ferguson</surname><given-names>FF</given-names></name></person-group> (<year>1940</year>) <article-title>A monograph of the genus <italic><tp:taxon-name><tp:taxon-name-part taxon-name-part-type="genus">Macrostomum</tp:taxon-name-part></tp:taxon-name></italic> O. Schmidt 1848. PartVII.</article-title><source>Zoologischer Anzeiger</source><volume>129</volume>: <fpage>120</fpage>–<lpage>146</lpage>.</mixed-citation></ref></ref-list></tp:taxon-treatment>
