# Supplementary material for: ﻿Three new species of Macrostomum (Platyhelminthes, Macrostomorpha) from China and Australia, with notes on taxonomy and phylogenetics
Source: Zookeys. 2022 May 3;1099:1–28. doi: 10.3897/zookeys.1099.72964 (PMC9848920; doi:10.3897/zookeys.1099.72964)
Supplement: XML Treatment for Macrostomum shekouense [file zookeys.1099.72964-treatment2.xml]

<!DOCTYPE tp:taxon-treatment
  PUBLIC "-//TaxonX//DTD Taxonomic Treatment Publishing DTD v0 20100105//EN" "tax-treatment-NSO.dtd">
<tp:taxon-treatment xmlns:tp="http://www.plazi.org/taxpub"><tp:treatment-meta><kwd-group><label>Taxon classification</label><kwd>
                  <named-content content-type="kingdom">Animalia</named-content>
                </kwd><kwd>
                  <named-content content-type="order">Macrostomida</named-content>
                </kwd><kwd>
                  <named-content content-type="family">Macrostomidae</named-content>
                </kwd></kwd-group><mixed-citation publication-type="journal"><person-group><name><surname>Shi</surname><given-names>Yongshi</given-names></name><name><surname>Zeng</surname><given-names>Zhiyu</given-names></name><name><surname>Wang</surname><given-names>Jia</given-names></name><name><surname>Zhang</surname><given-names>Siyu</given-names></name><name><surname>Deng</surname><given-names>Li</given-names></name><name><surname>Wang</surname><given-names>Antai</given-names></name></person-group><article-title>﻿Three new species of <italic><tp:taxon-name><tp:taxon-name-part taxon-name-part-type="genus" reg="Macrostomum">Macrostomum</tp:taxon-name-part></tp:taxon-name></italic> (<tp:taxon-name><tp:taxon-name-part taxon-name-part-type="phylum">Platyhelminthes</tp:taxon-name-part></tp:taxon-name>, <tp:taxon-name><tp:taxon-name-part taxon-name-part-type="class">Macrostomorpha</tp:taxon-name-part></tp:taxon-name>) from China and Australia, with notes on taxonomy and phylogenetics</article-title><source>Zookeys</source><day>03</day><month>05</month><year>2022</year><volume>1099</volume><fpage>1</fpage><lpage>28</lpage><pub-id pub-id-type="doi">10.3897/zookeys.1099.72964</pub-id></mixed-citation></tp:treatment-meta><tp:nomenclature><label>﻿</label><tp:taxon-name>
                <object-id xmlns:xlink="http://www.w3.org/1999/xlink" content-type="arpha" xlink:type="simple">1EDE451D-7005-55BB-A419-99A17C9CD0D0</object-id>
                <tp:taxon-name-part taxon-name-part-type="genus" reg="Macrostomum">Macrostomum</tp:taxon-name-part>
                <tp:taxon-name-part taxon-name-part-type="species" reg="shekouense">shekouense</tp:taxon-name-part>
                <object-id xmlns:xlink="http://www.w3.org/1999/xlink" content-type="zoobank" xlink:type="simple">http://zoobank.org/190A7664-768C-4D1F-BBE8-A1CA316D26D4</object-id>
              </tp:taxon-name><tp:taxon-authority>Wang &amp; Shi</tp:taxon-authority><tp:taxon-status xmlns:xlink="http://www.w3.org/1999/xlink" xlink:type="simple">sp. nov.</tp:taxon-status><xref ref-type="fig" rid="F6">Figs 6</xref><xref ref-type="fig" rid="F7">, 7</xref><xref ref-type="fig" rid="F8">, 8</xref></tp:nomenclature><tp:treatment-sec sec-type="type material" id="SECID0E4NBG"><title>Type material.</title><p>Three specimens: holotype (stained by H&amp;E) <named-content xmlns:xlink="http://www.w3.org/1999/xlink" content-type="dwc:institutional_code" xlink:title="Institute of Zoology, Chinese Academy of Sciences, Beijing" xlink:href="http://grbio.org/institution/institute-zoology-chinese-academy-sciences" xlink:type="simple">IZCAS</named-content><abbrev xmlns:xlink="http://www.w3.org/1999/xlink" xlink:title="Platyhelminthes" id="ABBRID0ELOBG" xlink:type="simple">PLA</abbrev>–Ma0150, collected by Linhong Zhong in October 2018 from the seashore at Shekou peninsula, Guangdong, China (<named-content xmlns:xlink="http://www.w3.org/1999/xlink" content-type="dwc:verbatimCoordinates" xlink:type="simple"><named-content content-type="geo-json" specific-use="{&#34;type&#34;:&#34;Point&#34;,&#34;coordinates&#34;:[113.918667,22.479500]}" id="NCID0ESOBG" xlink:type="simple">22°28.77'N, 113°55.12'E</named-content></named-content>), the unsectioned whole body mounted in neutral balsam. The paratypes (collection date and locality same as holotype), comprising two serially-sectioned specimens mounted in neutral balsam (<named-content xmlns:xlink="http://www.w3.org/1999/xlink" content-type="dwc:institutional_code" xlink:title="Institute of Zoology, Chinese Academy of Sciences, Beijing" xlink:href="http://grbio.org/institution/institute-zoology-chinese-academy-sciences" xlink:type="simple">IZCAS</named-content><abbrev xmlns:xlink="http://www.w3.org/1999/xlink" xlink:title="Platyhelminthes" id="ABBRID0E6OBG" xlink:type="simple">PLA</abbrev>–Ma0151–152). Digital photomicrographs of the holotype specimen and the sectioned paratype specimens, as well as photomicrographs of four non-type specimens (<named-content xmlns:xlink="http://www.w3.org/1999/xlink" content-type="dwc:institutional_code" xlink:title="Institute of Zoology, Chinese Academy of Sciences, Beijing" xlink:href="http://grbio.org/institution/institute-zoology-chinese-academy-sciences" xlink:type="simple">IZCAS</named-content><abbrev xmlns:xlink="http://www.w3.org/1999/xlink" xlink:title="Platyhelminthes" id="ABBRID0ELPBG" xlink:type="simple">PLA</abbrev>–Ma0150a-d) imaged in vivo, were further deposited on the <tp:taxon-name><tp:taxon-name-part taxon-name-part-type="class">Macrostomorpha</tp:taxon-name-part></tp:taxon-name> Taxonomy and Phylogeny website (at <ext-link xmlns:xlink="http://www.w3.org/1999/xlink" xlink:href="https://macrostomorpha.myspecies.info" ext-link-type="uri" xlink:type="simple">https://macrostomorpha.myspecies.info</ext-link>) and can also be accessed at <ext-link xmlns:xlink="http://www.w3.org/1999/xlink" xlink:href="https://doi.org10.5281/zenodo.4585492" ext-link-type="uri" xlink:type="simple">https://doi.org10.5281/zenodo.4585492</ext-link>.</p></tp:treatment-sec><tp:treatment-sec sec-type="habitat" id="SECID0E5PBG"><title>Habitat.</title><p>Specimens were collected from the seashore at Shekou peninsula (Suppl. material <xref ref-type="supplementary-material" rid="S4">4</xref>: Fig. S1B). The animals were collected from underwater stones. Salinities of the water in habitat were 16‰–21‰.</p></tp:treatment-sec><tp:treatment-sec sec-type="diagnosis" id="SECID0EMQBG"><title>Diagnosis.</title><p><italic><tp:taxon-name><tp:taxon-name-part taxon-name-part-type="genus" reg="Macrostomum">Macrostomum</tp:taxon-name-part></tp:taxon-name></italic> with slightly dorsoventrally flattened body and wider arc-shaped tail (Fig. <xref ref-type="fig" rid="F6">6A</xref>). Muscular wall of both vesicula seminalis and vesicula granulorum thickened. The stylet, hook-like in shape, is a gradually narrowing funnel, including a 90° bending at the 65% position from proximal end (Fig. <xref ref-type="fig" rid="F6">6D</xref>). No bristles and brush on sperm (Fig. <xref ref-type="fig" rid="F6">6E</xref>).</p><fig id="F6" position="float" orientation="portrait"><object-id xmlns:xlink="http://www.w3.org/1999/xlink" content-type="doi" xlink:type="simple">10.3897/zookeys.1099.72964.figure6</object-id><object-id xmlns:xlink="http://www.w3.org/1999/xlink" content-type="arpha" xlink:type="simple">EFD1BAB7-31F3-5580-B9B1-B32B80E64053</object-id><label>Figure 6.</label><caption><p><italic><tp:taxon-name><tp:taxon-name-part taxon-name-part-type="genus" reg="Macrostomum">Macrostomum</tp:taxon-name-part><tp:taxon-name-part taxon-name-part-type="species" reg="shekouense">shekouense</tp:taxon-name-part></tp:taxon-name></italic> Wang &amp; Shi, sp. nov. <bold>A</bold> whole animal, ventral view <bold>B</bold> testes <bold>C</bold> ovaries <bold>D</bold> penis stylet <bold>E</bold> mature sperm <bold>F</bold> male copulatory apparatus, ventral view. Abbreviations: e: eye; fvs: false vesicula seminalis; i: intestine; m: mouth; o: ovary; oo: oocyte; pg: pharyngeal glands; ps: penis stylet; pso: penis stylet opening; t: testis; vg: vesicula granulorum; vs: vesicula seminalis. Scale bars: 100 μm (<bold>A</bold>); 20 μm (<bold>B, C, F</bold>); 5 μm (<bold>D, E</bold>).</p></caption><graphic xmlns:xlink="http://www.w3.org/1999/xlink" xlink:href="zookeys-1099-001_article-72964__-g006.jpg" position="float" orientation="portrait" xlink:type="simple" id="oo_679665.jpg"><uri content-type="original_file" xlink:type="simple">https://binary.pensoft.net/fig/679665</uri></graphic></fig></tp:treatment-sec><tp:treatment-sec sec-type="etymology" id="SECID0EPSBG"><title>Etymology.</title><p>The specific epithet refers to the locality where the species was found, which is the Shekou peninsula, Guangdong, China.</p></tp:treatment-sec><tp:treatment-sec sec-type="description" id="SECID0EUSBG"><title>Description.</title><p>Mature worms 978 ± 143 μm in length and 115 ± 18 μm in width, covered with dense cilia 4 ± 0.7 μm in length (<italic>n</italic> = 7) (Fig. <xref ref-type="fig" rid="F6">6A</xref>). Two eyes appear cup-shaped in most individuals, kidney-shaped in some individuals. Rigid cilia, 9 ± 0.8 μm (<italic>n</italic> = 7) and 14 ± 1.2 μm (<italic>n</italic> = 5) in length, at anterior and posterior body end, respectively. Sensory hairs, 13 ± 0.8 μm (<italic>n</italic> = 7) in length, sparsely distributed on body edges. Rhabdite rods mainly distributed on the dorsal side of the body. Distance between the two eyes 23 ± 1.5 μm (<italic>n</italic> = 5) (Fig. <xref ref-type="fig" rid="F6">6A</xref>). Mouth 83 ± 3.8 μm (<italic>n</italic> = 5) in length (Figs <xref ref-type="fig" rid="F6">6A</xref>, <xref ref-type="fig" rid="F7">7B</xref>).</p><p>Testes oval inshape, 70 ± 9.0 μm (<italic>n</italic> = 7) in length and 23 ± 5.2 μm (<italic>n</italic> = 7) in width, located on the ventral side of the intestine and situated closely behind the pharynx (Figs <xref ref-type="fig" rid="F6">6B</xref>, <xref ref-type="fig" rid="F7">7A</xref>). Male copulatory apparatus consisting of false vesicula seminalis, vesicula seminalis, vesicula granulorum, and penis stylet. False vesicula seminalis oval-shaped, located at the posterior of the body. Vesicula seminalis oval-shaped, connecting to false vesicula seminalis on one side, while connecting to vesicula granulorum on the other side. Muscular wall of both vesicula seminalis and vesicula granulorum thickened. Vesicula granulorum extended into proximal end of penis stylet (Figs <xref ref-type="fig" rid="F6">6F</xref>, <xref ref-type="fig" rid="F7">7C, D</xref>, <xref ref-type="fig" rid="F8">8B, C</xref>). The stylet, hook-like in shape, is a gradually narrowing funnel, including a 90° bending in the 65% position (Fig. <xref ref-type="fig" rid="F6">6D</xref>); proximal opening 22 ± 2.7 μm (<italic>n</italic> = 6) in diameter; curved length from proximal to distal ends (dotted line ‘<abbrev xmlns:xlink="http://www.w3.org/1999/xlink" xlink:title="curved length" id="ABBRID0EWUBG" xlink:type="simple">cl</abbrev>’ in Fig. <xref ref-type="fig" rid="F8">8C</xref>) 46 ± 3.5 μm (<italic>n</italic> = 6); direct distance between the proximal and distal ends (dotted line ‘dd’ in Fig. <xref ref-type="fig" rid="F8">8C</xref>) 39 ± 2.9 μm (<italic>n</italic> = 6); vertical line from line “dd” to the curve vertex of line “<abbrev xmlns:xlink="http://www.w3.org/1999/xlink" xlink:title="curved length" id="ABBRID0EGVBG" xlink:type="simple">cl</abbrev>” (dotted line ‘vl’ in Fig. <xref ref-type="fig" rid="F8">8C</xref>) 12.7 ± 0.94 μm (<italic>n</italic> = 5). Stylet has an opening (diameter 3 ± 0.3 μm (<italic>n</italic> = 4) located at the convex side of the subterminal region of stylet and a pointed distal thickening (Figs <xref ref-type="fig" rid="F6">6D</xref>, <xref ref-type="fig" rid="F8">8D</xref>). Sperm, 27 ± 0.8 μm in length, having neither bristles nor brush. The boundary between feeler, sperm body, and sperm shaft is not clear (Figs <xref ref-type="fig" rid="F6">6E</xref>, <xref ref-type="fig" rid="F8">8E</xref>).</p><fig id="F7" position="float" orientation="portrait"><object-id xmlns:xlink="http://www.w3.org/1999/xlink" content-type="doi" xlink:type="simple">10.3897/zookeys.1099.72964.figure7</object-id><object-id xmlns:xlink="http://www.w3.org/1999/xlink" content-type="arpha" xlink:type="simple">A4BD2DD6-362E-5945-B27A-26D60827A162</object-id><label>Figure 7.</label><caption><p><italic><tp:taxon-name><tp:taxon-name-part taxon-name-part-type="genus" reg="Macrostomum">Macrostomum</tp:taxon-name-part><tp:taxon-name-part taxon-name-part-type="species" reg="shekouense">shekouense</tp:taxon-name-part></tp:taxon-name></italic> Wang &amp; Shi, sp. nov. <bold>A</bold> mounted specimen, ventral view <bold>B–D</bold> longitudinal whole-body sections <bold>A–D</bold> stained by H&amp;E. Abbreviations: br: brain; fvs: false vesicula seminalis; m: mouth; vg: vesicula granulorum; vs: vesicula seminalis. Scale bars: 10 μm (<bold>A–C</bold>); 20 μm (<bold>D</bold>).</p></caption><graphic xmlns:xlink="http://www.w3.org/1999/xlink" xlink:href="zookeys-1099-001_article-72964__-g007.jpg" position="float" orientation="portrait" xlink:type="simple" id="oo_679666.jpg"><uri content-type="original_file" xlink:type="simple">https://binary.pensoft.net/fig/679666</uri></graphic></fig><fig id="F8" position="float" orientation="portrait"><object-id xmlns:xlink="http://www.w3.org/1999/xlink" content-type="doi" xlink:type="simple">10.3897/zookeys.1099.72964.figure8</object-id><object-id xmlns:xlink="http://www.w3.org/1999/xlink" content-type="arpha" xlink:type="simple">9FC3FEAF-DD19-54CD-A791-18972FC56256</object-id><label>Figure 8.</label><caption><p><italic><tp:taxon-name><tp:taxon-name-part taxon-name-part-type="genus" reg="Macrostomum">Macrostomum</tp:taxon-name-part><tp:taxon-name-part taxon-name-part-type="species" reg="shekouense">shekouense</tp:taxon-name-part></tp:taxon-name></italic> Wang &amp; Shi, sp. nov.: <bold>A</bold> whole body, ventral view <bold>B</bold> sagittal section of the tail <bold>C</bold> male copulatory apparatus <bold>D</bold> penis stylet <bold>E</bold> mature sperm. Abbreviations: ag: adhesive glands; br: brain; c: cilia; <abbrev xmlns:xlink="http://www.w3.org/1999/xlink" xlink:title="curved length" id="ABBRID0EBYBG" xlink:type="simple">cl</abbrev>: curved length from proximal to distal ends; cg: cement glands; dd: direct distance between proximal and distal ends; e: eye; fa: female antrum; fg: female gonopore; fvs: false vesicula seminalis; i: intestine; mg: male gonopore; o: ovary; oo: oocyte; p: pharynx; pg: pharyngeal glands; ps: penis stylet; rc: rigid cilia; rh: rhabdites; sh: sensory hair; t: testis; vl: vertical line from line “dd” to curve vertex of line “<abbrev xmlns:xlink="http://www.w3.org/1999/xlink" xlink:title="curved length" id="ABBRID0EFYBG" xlink:type="simple">cl</abbrev>”; vg: vesicula granulorum; vs: vesicula seminalis. Scale bars: 100 μm (<bold>A</bold>); 20 μm (<bold>B, C</bold>); 10 μm (<bold>D</bold>); 5 μm (<bold>E</bold>).</p></caption><graphic xmlns:xlink="http://www.w3.org/1999/xlink" xlink:href="zookeys-1099-001_article-72964__-g008.jpg" position="float" orientation="portrait" xlink:type="simple" id="oo_679667.jpg"><uri content-type="original_file" xlink:type="simple">https://binary.pensoft.net/fig/679667</uri></graphic></fig><p>Pair of short elliptic ovaries, 101 ± 16 μm (<italic>n</italic> = 7) in length and 19 ± 4.7 μm (<italic>n</italic> = 7) in width, located on both sides of intestine (Figs <xref ref-type="fig" rid="F6">6B</xref>, <xref ref-type="fig" rid="F8">8A</xref>). Female antrum located at the ventral side at 50% of body length. Female gonopore surrounded by numerous cement glands.</p></tp:treatment-sec><tp:treatment-sec><!--Section generated to contain objects referenced in tp:taxon-treatment.--><supplementary-material xmlns:xlink="http://www.w3.org/1999/xlink" id="S4" position="float" orientation="portrait" xlink:type="simple"><object-id content-type="doi" xlink:type="simple">10.3897/zookeys.1099.72964.suppl4</object-id><object-id content-type="zenodo_dep_id" xlink:type="simple">6532230</object-id><object-id content-type="arpha" xlink:type="simple">51442DC6-4D06-5101-860D-0AE61458BEA1</object-id><label>Supplementary material 4</label><caption><p>Figure S1</p></caption><statement content-type="dataType"><label>Data type</label><p>jpg file</p></statement><statement content-type="notes"><label>Explanation note</label><p>Locality and habitat of the different species.</p></statement><media xlink:href="zookeys-1099-001_article-72964__-s004.jpg" mimetype="image" mime-subtype="jpeg" position="float" orientation="portrait" xlink:type="simple" id="oo_679674.jpg"><uri content-type="original_file" xlink:type="simple">https://binary.pensoft.net/file/679674</uri></media><permissions><license xlink:type="simple"><license-p>This dataset is made available under the Open Database License (http://opendatacommons.org/licenses/odbl/1.0/). The Open Database License (ODbL) is a license agreement intended to allow users to freely share, modify, and use this Dataset while maintaining this same freedom for others, provided that the original source and author(s) are credited.</license-p></license></permissions><attrib specific-use="authors">Yongshi Shi, Zhiyu Zeng, Jia Wang, Siyu Zhang, Li Deng, Antai Wang</attrib></supplementary-material></tp:treatment-sec></tp:taxon-treatment>
