# Supplementary material for: ﻿Three new species of Macrostomum (Platyhelminthes, Macrostomorpha) from China and Australia, with notes on taxonomy and phylogenetics
Source: Zookeys. 2022 May 3;1099:1–28. doi: 10.3897/zookeys.1099.72964 (PMC9848920; doi:10.3897/zookeys.1099.72964)
Supplement: XML Treatment for Macrostomum brandi [file zookeys.1099.72964-treatment3.xml]

<!DOCTYPE tp:taxon-treatment
  PUBLIC "-//TaxonX//DTD Taxonomic Treatment Publishing DTD v0 20100105//EN" "tax-treatment-NSO.dtd">
<tp:taxon-treatment xmlns:tp="http://www.plazi.org/taxpub"><tp:treatment-meta><kwd-group><label>Taxon classification</label><kwd>
                  <named-content content-type="kingdom">Animalia</named-content>
                </kwd><kwd>
                  <named-content content-type="order">Macrostomida</named-content>
                </kwd><kwd>
                  <named-content content-type="family">Macrostomidae</named-content>
                </kwd></kwd-group><mixed-citation publication-type="journal"><person-group><name><surname>Shi</surname><given-names>Yongshi</given-names></name><name><surname>Zeng</surname><given-names>Zhiyu</given-names></name><name><surname>Wang</surname><given-names>Jia</given-names></name><name><surname>Zhang</surname><given-names>Siyu</given-names></name><name><surname>Deng</surname><given-names>Li</given-names></name><name><surname>Wang</surname><given-names>Antai</given-names></name></person-group><article-title>﻿Three new species of <italic><tp:taxon-name><tp:taxon-name-part taxon-name-part-type="genus" reg="Macrostomum">Macrostomum</tp:taxon-name-part></tp:taxon-name></italic> (<tp:taxon-name><tp:taxon-name-part taxon-name-part-type="phylum">Platyhelminthes</tp:taxon-name-part></tp:taxon-name>, <tp:taxon-name><tp:taxon-name-part taxon-name-part-type="class">Macrostomorpha</tp:taxon-name-part></tp:taxon-name>) from China and Australia, with notes on taxonomy and phylogenetics</article-title><source>Zookeys</source><day>03</day><month>05</month><year>2022</year><volume>1099</volume><fpage>1</fpage><lpage>28</lpage><pub-id pub-id-type="doi">10.3897/zookeys.1099.72964</pub-id></mixed-citation></tp:treatment-meta><tp:nomenclature><label>﻿</label><tp:taxon-name>
                <object-id xmlns:xlink="http://www.w3.org/1999/xlink" content-type="arpha" xlink:type="simple">FD62FCF1-07B7-5B86-B169-CDACDA6295A7</object-id>
                <tp:taxon-name-part taxon-name-part-type="genus" reg="Macrostomum">Macrostomum</tp:taxon-name-part>
                <tp:taxon-name-part taxon-name-part-type="species" reg="brandi">brandi</tp:taxon-name-part>
                <object-id xmlns:xlink="http://www.w3.org/1999/xlink" content-type="zoobank" xlink:type="simple">http://zoobank.org/53CB59EA-8C1F-4B5D-B9CC-2F2D1FBC1535</object-id>
              </tp:taxon-name><tp:taxon-authority>Wang &amp; Shi</tp:taxon-authority><tp:taxon-status xmlns:xlink="http://www.w3.org/1999/xlink" xlink:type="simple">sp. nov.</tp:taxon-status><xref ref-type="fig" rid="F9">Figs 9</xref><xref ref-type="fig" rid="F10">, 10</xref></tp:nomenclature><tp:treatment-sec sec-type="type material" id="SECID0EW1BG"><title>Type material.</title><p><italic><tp:taxon-name><tp:taxon-name-part taxon-name-part-type="genus" reg="Macrostomum">Macrostomum</tp:taxon-name-part><tp:taxon-name-part taxon-name-part-type="species" reg="brandi">brandi</tp:taxon-name-part></tp:taxon-name></italic> sp. nov. was first collected in 2017 by <xref ref-type="bibr" rid="B3">Brand et al. (2022a)</xref> and therein referred to as <italic><tp:taxon-name><tp:taxon-name-part taxon-name-part-type="genus" reg="Macrostomum">Macrostomum</tp:taxon-name-part></tp:taxon-name></italic> sp. 81 (as well as <italic><tp:taxon-name><tp:taxon-name-part taxon-name-part-type="genus" reg="Macrostomum">M.</tp:taxon-name-part></tp:taxon-name></italic> sp. 81 and Mac081). The present description of the species is based on photomicrographs and videos that <xref ref-type="bibr" rid="B3">Brand et al. (2022a)</xref> deposited with multiple specimens of the species. As the holotype we designate their transcriptome-sequenced specimen MTP LS 2864 (transcriptome accession SAMN15061091). The digital type materials of the specimen are available on Zenodo (<ext-link xmlns:xlink="http://www.w3.org/1999/xlink" xlink:href="https://zenodo.org/record/5656981" ext-link-type="uri" xlink:type="simple">https://zenodo.org/record/5656981</ext-link>) (for details see <xref ref-type="bibr" rid="B3">Brand et al. 2022a</xref>).</p></tp:treatment-sec><tp:treatment-sec sec-type="habitat" id="SECID0EG3BG"><title>Habitat.</title><p>The type specimen was collected from shallow subtidal sediment in Perth (Suppl. material <xref ref-type="supplementary-material" rid="S4">4</xref>: Fig. S1C). The longitude and latitude of the sampling site was described in part <italic>Sample collection and rearing</italic>. Salinities of the water in the habitat was 30‰.</p></tp:treatment-sec><tp:treatment-sec sec-type="diagnosis" id="SECID0EW3BG"><title>Diagnosis.</title><p>A <italic><tp:taxon-name><tp:taxon-name-part taxon-name-part-type="genus" reg="Macrostomum">Macrostomum</tp:taxon-name-part></tp:taxon-name></italic> species with slightly dorsoventrally flattened body and wider arc-shaped tail (Figs <xref ref-type="fig" rid="F9">9A</xref>, <xref ref-type="fig" rid="F10">10A</xref>). Both vesicula seminalis and vesicula granulorum have a thickened muscular wall. The stylet, hook-like in shape, is a gradually narrowing funnel, including a 90° bending at the 70% position (Figs <xref ref-type="fig" rid="F9">9D</xref>, <xref ref-type="fig" rid="F10">10C</xref>). No bristles and brush on sperm (Figs <xref ref-type="fig" rid="F9">9E</xref>, <xref ref-type="fig" rid="F10">10D</xref>).</p><fig id="F9" position="float" orientation="portrait"><object-id xmlns:xlink="http://www.w3.org/1999/xlink" content-type="doi" xlink:type="simple">10.3897/zookeys.1099.72964.figure9</object-id><object-id xmlns:xlink="http://www.w3.org/1999/xlink" content-type="arpha" xlink:type="simple">C824FB65-DE45-56BB-916E-4ABBEC401786</object-id><label>Figure 9.</label><caption><p><italic><tp:taxon-name><tp:taxon-name-part taxon-name-part-type="genus" reg="Macrostomum">Macrostomum</tp:taxon-name-part><tp:taxon-name-part taxon-name-part-type="species" reg="brandi">brandi</tp:taxon-name-part></tp:taxon-name></italic> Wang &amp; Shi, sp. nov. <bold>A</bold> whole animal, ventral view <bold>B</bold> testes <bold>C</bold> ovaries <bold>D</bold> penis stylet <bold>E</bold> mature sperm <bold>F</bold> male copulatory apparatus, ventral view. Abbreviations: e: eye; fvs: false vesicula seminalis; m: mouth; o: ovary; oo: oocyte; ps: penis stylet; pso: penis stylet opening; t: testis; vg: vesicula granulorum; vs: vesicula seminalis. Scale bars: 100 μm (<bold>A</bold>); 10 μm (<bold>B, D</bold>); 20 μm (<bold>C, F</bold>); 5 μm (<bold>E</bold>).</p></caption><graphic xmlns:xlink="http://www.w3.org/1999/xlink" xlink:href="zookeys-1099-001_article-72964__-g009.jpg" position="float" orientation="portrait" xlink:type="simple" id="oo_679668.jpg"><uri content-type="original_file" xlink:type="simple">https://binary.pensoft.net/fig/679668</uri></graphic></fig><fig id="F10" position="float" orientation="portrait"><object-id xmlns:xlink="http://www.w3.org/1999/xlink" content-type="doi" xlink:type="simple">10.3897/zookeys.1099.72964.figure10</object-id><object-id xmlns:xlink="http://www.w3.org/1999/xlink" content-type="arpha" xlink:type="simple">301CB44C-A871-5AF7-A322-C462258BD643</object-id><label>Figure 10.</label><caption><p><italic><tp:taxon-name><tp:taxon-name-part taxon-name-part-type="genus" reg="Macrostomum">Macrostomum</tp:taxon-name-part><tp:taxon-name-part taxon-name-part-type="species" reg="brandi">brandi</tp:taxon-name-part></tp:taxon-name></italic> Wang &amp; Shi, sp. nov. <bold>A</bold> whole body, ventral view <bold>B</bold> sagittal section of the tail <bold>C</bold> male copulatory apparatus <bold>D</bold> penis stylet <bold>E</bold> mature sperm. Abbreviations: ag: adhesive glands; br: brain; c: cilia; <abbrev xmlns:xlink="http://www.w3.org/1999/xlink" xlink:title="curved length" id="ABBRID0EFAAI" xlink:type="simple">cl</abbrev>: curved length from proximal to distal ends; cg: cement glands; dd: direct distance between proximal and distal ends; e: eye; fa: female antrum; fg: female gonopore; fvs: false vesicula seminalis; i: intestine; mg: male gonopore; o: ovary; oo: oocyte; p: pharynx; pg: pharyngeal glands; ps: penis stylet; rc: rigid cilia; rh: rhabdites; sh: sensory hair; t: testis; vl: vertical line from line “dd” to curve vertex of line “<abbrev xmlns:xlink="http://www.w3.org/1999/xlink" xlink:title="curved length" id="ABBRID0EJAAI" xlink:type="simple">cl</abbrev>”; vg: vesicula granulorum; vs: vesicula seminalis. Scale bars: 100 μm (<bold>A</bold>); 20 μm (<bold>B</bold>); 5 μm (<bold>C, D</bold>).</p></caption><graphic xmlns:xlink="http://www.w3.org/1999/xlink" xlink:href="zookeys-1099-001_article-72964__-g010.jpg" position="float" orientation="portrait" xlink:type="simple" id="oo_679669.jpg"><uri content-type="original_file" xlink:type="simple">https://binary.pensoft.net/fig/679669</uri></graphic></fig></tp:treatment-sec><tp:treatment-sec sec-type="etymology" id="SECID0EYAAI"><title>Etymology.</title><p>Species name in honor of Lukas Schärer’s former PhD student Jeremias Brand, with whom Lukas Schärer collected this species in both Perth, Western Australia and Queenscliff, Victoria, Australia.</p></tp:treatment-sec><tp:treatment-sec sec-type="description" id="SECID0E4AAI"><title>Description.</title><p>Mature individuals 1147 ± 151 μm in length and 229 ± 48 μm in width. Two eyes appear kidney-shaped in most individuals, circular in some individuals. Distance between two eyes 37 ± 10 μm (<italic>n</italic> = 15) (Fig. <xref ref-type="fig" rid="F9">9A</xref>). Mouth 55 ± 18 μm (<italic>n</italic> = 9) in length (Fig. <xref ref-type="fig" rid="F9">9A</xref>). The body is covered homogeneously with cilia, 8 ± 1.7 μm in length (<italic>n</italic> = 12). Rigid cilia are 12 ± 2.1 μm (<italic>n</italic> = 15) and 9 ± 2.0 μm (<italic>n</italic> = 16) in length at the anterior and posterior body end, respectively. Tufts of sensory hairs sparsely distributed along the body edges. Rhabdite rods mainly distributed on the dorsal side of the body (Fig. <xref ref-type="fig" rid="F9">9A</xref>).</p><p>Paired elliptic testes, 89 ± 22 μm (<italic>n</italic> = 5) in length and 53 ± 30 μm (<italic>n</italic> = 5) in width, located on the ventral side of the intestine and situated closely behind the pharynx (Figs <xref ref-type="fig" rid="F9">9B</xref>, <xref ref-type="fig" rid="F10">10A</xref>). Male copulatory apparatus consisting of false vesicula seminalis, vesicula seminalis, vesicula granulorum, and penis stylet. False vesicula seminalis oval-shaped, located at the posterior of the body. It connects on the rear part to an oval-shaped muscular vesicula seminalis. The vesicula seminalis is connected anterolaterally to the muscular vesicula granulorum. Muscular wall of both vesicula seminalis and vesicula granulorum thickened. Vesicula granulorum extended into proximal end of penis stylet (Figs <xref ref-type="fig" rid="F9">9F</xref>, <xref ref-type="fig" rid="F10">10B</xref>). The stylet is a hook-like and gradually-narrowing funnel with a 90° bending at the 70% position (Figs <xref ref-type="fig" rid="F9">9D</xref>, <xref ref-type="fig" rid="F10">10C</xref>); proximal opening 37 ± 9 μm (<italic>n</italic> = 7) in diameter; curved length from proximal to distal ends (dotted line ‘<abbrev xmlns:xlink="http://www.w3.org/1999/xlink" xlink:title="curved length" id="ABBRID0EZCAI" xlink:type="simple">cl</abbrev>’ in Fig. <xref ref-type="fig" rid="F10">10B</xref>) 55 ± 5.0 μm (<italic>n</italic> = 7); direct distance between proximal and distal ends (dotted line ‘dd’ in Fig. <xref ref-type="fig" rid="F10">10B</xref>) 49 ± 5 μm (<italic>n</italic> = 7); vertical line from line “dd” to curve vertex of line “<abbrev xmlns:xlink="http://www.w3.org/1999/xlink" xlink:title="curved length" id="ABBRID0EJDAI" xlink:type="simple">cl</abbrev>” (dotted line ‘vl’ in Fig. <xref ref-type="fig" rid="F10">10B</xref>) 9 ± 1 μm (<italic>n</italic> = 7). The stylet opening 2.5 ± 0.05 μm (<italic>n</italic> = 6) in diameter, located at the convex side of the subterminal region of stylet and it has a pointed distal thickening (Figs <xref ref-type="fig" rid="F9">9D</xref>, <xref ref-type="fig" rid="F10">10C</xref>). Mature sperm without bristles and brush, 24 ± 2 μm in length. The boundary between feeler, sperm body, and sperm shaft is not clear (Figs <xref ref-type="fig" rid="F9">9E</xref>, <xref ref-type="fig" rid="F10">10D</xref>).</p><p>Pair of ovaries lie directly behind the testes and show the short elliptic shape, 124 ± 31 μm (<italic>n</italic> = 8) in length and 30 ± 7 μm (<italic>n</italic> = 8) in width (Figs <xref ref-type="fig" rid="F9">9C</xref>, <xref ref-type="fig" rid="F10">10A</xref>). Female gonopore opening ventrally at female antrum, surrounded by numerous cement glands. Female antrum lies at the ventral side at 50% of body length.</p></tp:treatment-sec><tp:treatment-sec sec-type="remarks" id="SECID0ETEAI"><title>Remarks.</title><p>A comparison between <italic><tp:taxon-name><tp:taxon-name-part taxon-name-part-type="genus" reg="Macrostomum">Macrostomum</tp:taxon-name-part><tp:taxon-name-part taxon-name-part-type="species" reg="shekouense">shekouense</tp:taxon-name-part></tp:taxon-name></italic> sp. nov., <italic><tp:taxon-name><tp:taxon-name-part taxon-name-part-type="genus" reg="Macrostomum">M.</tp:taxon-name-part><tp:taxon-name-part taxon-name-part-type="species" reg="brandi">brandi</tp:taxon-name-part></tp:taxon-name></italic> sp. nov., and ten similar species with hook-like stylets within the genus is shown in Table <xref ref-type="table" rid="T2">2</xref>. For the 12 listed species, the female antrum of only three species (<italic><tp:taxon-name><tp:taxon-name-part taxon-name-part-type="genus" reg="Macrostomum">M.</tp:taxon-name-part><tp:taxon-name-part taxon-name-part-type="species" reg="shekouense">shekouense</tp:taxon-name-part></tp:taxon-name></italic> sp. nov., <italic><tp:taxon-name><tp:taxon-name-part taxon-name-part-type="genus" reg="Macrostomum">M.</tp:taxon-name-part><tp:taxon-name-part taxon-name-part-type="species" reg="brandi">brandi</tp:taxon-name-part></tp:taxon-name></italic> sp. nov., and <italic><tp:taxon-name><tp:taxon-name-part taxon-name-part-type="genus" reg="Macrostomum">M.</tp:taxon-name-part><tp:taxon-name-part taxon-name-part-type="species" reg="obelicis">obelicis</tp:taxon-name-part></tp:taxon-name></italic>) lies at the ventral side at 50% of body length, while that of the other nine species lies considerably further towards the posterior.</p><p>Based on the 28S rDNA phylogenetic tree in <xref ref-type="bibr" rid="B3">Brand et al. (2022a)</xref> it seems clear that there currently are no other known species that are very close to <italic><tp:taxon-name><tp:taxon-name-part taxon-name-part-type="genus" reg="Macrostomum">Macrostomum</tp:taxon-name-part><tp:taxon-name-part taxon-name-part-type="species" reg="brandi">brandi</tp:taxon-name-part></tp:taxon-name></italic> sp. nov. <italic><tp:taxon-name><tp:taxon-name-part taxon-name-part-type="genus" reg="Macrostomum">M.</tp:taxon-name-part><tp:taxon-name-part taxon-name-part-type="species" reg="shekouense">shekouense</tp:taxon-name-part></tp:taxon-name></italic> sp. nov., <italic><tp:taxon-name><tp:taxon-name-part taxon-name-part-type="genus" reg="Macrostomum">M.</tp:taxon-name-part><tp:taxon-name-part taxon-name-part-type="species" reg="brandi">brandi</tp:taxon-name-part></tp:taxon-name></italic> sp. nov., and <italic><tp:taxon-name><tp:taxon-name-part taxon-name-part-type="genus" reg="Macrostomum">M.</tp:taxon-name-part><tp:taxon-name-part taxon-name-part-type="species" reg="obelicis">obelicis</tp:taxon-name-part></tp:taxon-name></italic> are very similar in stylet morphology, particularly with respect to the position of the stylet opening, as well as the bending angle and position of the curve in the stylet, although the stylet is a little larger in <italic><tp:taxon-name><tp:taxon-name-part taxon-name-part-type="genus" reg="Macrostomum">M.</tp:taxon-name-part><tp:taxon-name-part taxon-name-part-type="species" reg="brandi">brandi</tp:taxon-name-part></tp:taxon-name></italic> sp. nov. than that in <italic><tp:taxon-name><tp:taxon-name-part taxon-name-part-type="genus" reg="Macrostomum">M.</tp:taxon-name-part><tp:taxon-name-part taxon-name-part-type="species" reg="shekouense">shekouense</tp:taxon-name-part></tp:taxon-name></italic> sp. nov. and in <italic><tp:taxon-name><tp:taxon-name-part taxon-name-part-type="genus" reg="Macrostomum">M.</tp:taxon-name-part><tp:taxon-name-part taxon-name-part-type="species" reg="obelicis">obelicis</tp:taxon-name-part></tp:taxon-name></italic>. In terms of overall morphology of the flatworms, <italic><tp:taxon-name><tp:taxon-name-part taxon-name-part-type="genus" reg="Macrostomum">M.</tp:taxon-name-part><tp:taxon-name-part taxon-name-part-type="species" reg="shekouense">shekouense</tp:taxon-name-part></tp:taxon-name></italic> sp. nov. is much more similar to <italic><tp:taxon-name><tp:taxon-name-part taxon-name-part-type="genus" reg="Macrostomum">M.</tp:taxon-name-part><tp:taxon-name-part taxon-name-part-type="species" reg="brandi">brandi</tp:taxon-name-part></tp:taxon-name></italic> sp. nov. This includes a central position of the developing eggs at ~ 50% (rather than an even more anterior position at ~ 40% in <italic><tp:taxon-name><tp:taxon-name-part taxon-name-part-type="genus" reg="Macrostomum">M.</tp:taxon-name-part><tp:taxon-name-part taxon-name-part-type="species" reg="obelicis">obelicis</tp:taxon-name-part></tp:taxon-name></italic>), and the linear anterior-posterior arrangement of the false seminal vesicle, the true seminal vesicle, and a posteriorly pointing stylet (while the <italic><tp:taxon-name><tp:taxon-name-part taxon-name-part-type="genus" reg="Macrostomum">M.</tp:taxon-name-part><tp:taxon-name-part taxon-name-part-type="species" reg="obelicis">obelicis</tp:taxon-name-part></tp:taxon-name></italic> lacks a false seminal vesicle, and has a seminal vesicle and stylet that are oriented laterally in an opposite direction). In agreement with this, the molecular phylogenetic analyses based on 18S–28S rDNA show that <italic><tp:taxon-name><tp:taxon-name-part taxon-name-part-type="genus" reg="Macrostomum">M.</tp:taxon-name-part><tp:taxon-name-part taxon-name-part-type="species" reg="shekouense">shekouense</tp:taxon-name-part></tp:taxon-name></italic> sp. nov. is a very close relative of <italic><tp:taxon-name><tp:taxon-name-part taxon-name-part-type="genus" reg="Macrostomum">M.</tp:taxon-name-part><tp:taxon-name-part taxon-name-part-type="species" reg="brandi">brandi</tp:taxon-name-part></tp:taxon-name></italic> sp. nov.</p><p>However, in the <abbrev xmlns:xlink="http://www.w3.org/1999/xlink" xlink:title="cytochrome c oxidase I" id="ABBRID0ELLAI" xlink:type="simple">COI</abbrev> gene tree, <italic><tp:taxon-name><tp:taxon-name-part taxon-name-part-type="genus" reg="Macrostomum">M.</tp:taxon-name-part><tp:taxon-name-part taxon-name-part-type="species" reg="shekouense">shekouense</tp:taxon-name-part></tp:taxon-name></italic> sp. nov. occupied a separate branch by 0.99 PP, 93% BP, supporting a separation between <italic><tp:taxon-name><tp:taxon-name-part taxon-name-part-type="genus" reg="Macrostomum">M.</tp:taxon-name-part><tp:taxon-name-part taxon-name-part-type="species" reg="shekouense">shekouense</tp:taxon-name-part></tp:taxon-name></italic> sp. nov. and <italic><tp:taxon-name><tp:taxon-name-part taxon-name-part-type="genus" reg="Macrostomum">M.</tp:taxon-name-part><tp:taxon-name-part taxon-name-part-type="species" reg="brandi">brandi</tp:taxon-name-part></tp:taxon-name></italic> sp. nov. (Fig. <xref ref-type="fig" rid="F2">2</xref>). <abbrev xmlns:xlink="http://www.w3.org/1999/xlink" xlink:title="genetic distances" id="ABBRID0EUMAI" xlink:type="simple">GDs</abbrev> based on the <abbrev xmlns:xlink="http://www.w3.org/1999/xlink" xlink:title="cytochrome c oxidase I" id="ABBRID0EYMAI" xlink:type="simple">COI</abbrev> sequence within the genus <italic><tp:taxon-name><tp:taxon-name-part taxon-name-part-type="genus" reg="Macrostomum">Macrostomum</tp:taxon-name-part></tp:taxon-name></italic> were also calculated, showing that <abbrev xmlns:xlink="http://www.w3.org/1999/xlink" xlink:title="genetic distances" id="ABBRID0EDNAI" xlink:type="simple">GDs</abbrev> between individuals of <italic><tp:taxon-name><tp:taxon-name-part taxon-name-part-type="genus" reg="Macrostomum">M.</tp:taxon-name-part><tp:taxon-name-part taxon-name-part-type="species" reg="shekouense">shekouense</tp:taxon-name-part></tp:taxon-name></italic> sp. nov. and <italic><tp:taxon-name><tp:taxon-name-part taxon-name-part-type="genus" reg="Macrostomum">M.</tp:taxon-name-part><tp:taxon-name-part taxon-name-part-type="species" reg="brandi">brandi</tp:taxon-name-part></tp:taxon-name></italic> sp. nov. were between 10.1% and 10.9% (Suppl. material <xref ref-type="supplementary-material" rid="S3">3</xref>: Table S3), while the two specimens from Perth and Queenscliff differed by only 0.2%. <xref ref-type="bibr" rid="B10">Hebert et al. (2003)</xref> found that <abbrev xmlns:xlink="http://www.w3.org/1999/xlink" xlink:title="genetic distances" id="ABBRID0EJOAI" xlink:type="simple">GDs</abbrev> between species are ordinarily greater than 3% for a range of invertebrates. Moreover, we note that <italic><tp:taxon-name><tp:taxon-name-part taxon-name-part-type="genus" reg="Macrostomum">M.</tp:taxon-name-part><tp:taxon-name-part taxon-name-part-type="species" reg="littorale">littorale</tp:taxon-name-part></tp:taxon-name></italic> sp. nov. and <italic><tp:taxon-name><tp:taxon-name-part taxon-name-part-type="genus" reg="Macrostomum">M.</tp:taxon-name-part><tp:taxon-name-part taxon-name-part-type="species" reg="hystrix">hystrix</tp:taxon-name-part></tp:taxon-name></italic> show a clearly different stylet morphology, while the GD between these two species (8.9%) is less than that between <italic><tp:taxon-name><tp:taxon-name-part taxon-name-part-type="genus" reg="Macrostomum">M.</tp:taxon-name-part><tp:taxon-name-part taxon-name-part-type="species" reg="shekouense">shekouense</tp:taxon-name-part></tp:taxon-name></italic> sp. nov. and <italic><tp:taxon-name><tp:taxon-name-part taxon-name-part-type="genus" reg="Macrostomum">M.</tp:taxon-name-part><tp:taxon-name-part taxon-name-part-type="species" reg="brandi">brandi</tp:taxon-name-part></tp:taxon-name></italic> sp. nov.</p><p>In addition, we calculated and compared the ratio of the length of two lines of the stylet as shown in Fig. <xref ref-type="fig" rid="F8">8</xref> and Fig. <xref ref-type="fig" rid="F10">10</xref>, dd and vl. This suggests that the dd-to-vl ratio in <italic><tp:taxon-name><tp:taxon-name-part taxon-name-part-type="genus" reg="Macrostomum">M.</tp:taxon-name-part><tp:taxon-name-part taxon-name-part-type="species" reg="brandi">brandi</tp:taxon-name-part></tp:taxon-name></italic> sp. nov. (5.2 ± 0.62, <italic>n</italic> = 7) is significantly higher than that in <italic><tp:taxon-name><tp:taxon-name-part taxon-name-part-type="genus" reg="Macrostomum">M.</tp:taxon-name-part><tp:taxon-name-part taxon-name-part-type="species" reg="shekouense">shekouense</tp:taxon-name-part></tp:taxon-name></italic> sp. nov. (3.1 ± 0.26, <italic>n</italic> = 5) (2-tail p &lt; 0.001, Independent Sample Test) (Suppl. material <xref ref-type="supplementary-material" rid="S7">7</xref>: Fig. S4).</p><p>Accordingly, both morphological and molecular evidence supports that <italic><tp:taxon-name><tp:taxon-name-part taxon-name-part-type="genus" reg="Macrostomum">M.</tp:taxon-name-part><tp:taxon-name-part taxon-name-part-type="species" reg="shekouense">shekouense</tp:taxon-name-part></tp:taxon-name></italic> sp. nov. and <italic><tp:taxon-name><tp:taxon-name-part taxon-name-part-type="genus" reg="Macrostomum">M.</tp:taxon-name-part><tp:taxon-name-part taxon-name-part-type="species" reg="brandi">brandi</tp:taxon-name-part></tp:taxon-name></italic> sp. nov. are two new species.</p></tp:treatment-sec><tp:treatment-sec><!--Section generated to contain objects referenced in tp:taxon-treatment.--><supplementary-material xmlns:xlink="http://www.w3.org/1999/xlink" id="S4" position="float" orientation="portrait" xlink:type="simple"><object-id content-type="doi" xlink:type="simple">10.3897/zookeys.1099.72964.suppl4</object-id><object-id content-type="zenodo_dep_id" xlink:type="simple">6532230</object-id><object-id content-type="arpha" xlink:type="simple">51442DC6-4D06-5101-860D-0AE61458BEA1</object-id><label>Supplementary material 4</label><caption><p>Figure S1</p></caption><statement content-type="dataType"><label>Data type</label><p>jpg file</p></statement><statement content-type="notes"><label>Explanation note</label><p>Locality and habitat of the different species.</p></statement><media xlink:href="zookeys-1099-001_article-72964__-s004.jpg" mimetype="image" mime-subtype="jpeg" position="float" orientation="portrait" xlink:type="simple" id="oo_679674.jpg"><uri content-type="original_file" xlink:type="simple">https://binary.pensoft.net/file/679674</uri></media><permissions><license xlink:type="simple"><license-p>This dataset is made available under the Open Database License (http://opendatacommons.org/licenses/odbl/1.0/). The Open Database License (ODbL) is a license agreement intended to allow users to freely share, modify, and use this Dataset while maintaining this same freedom for others, provided that the original source and author(s) are credited.</license-p></license></permissions><attrib specific-use="authors">Yongshi Shi, Zhiyu Zeng, Jia Wang, Siyu Zhang, Li Deng, Antai Wang</attrib></supplementary-material><table-wrap id="T2" position="float" orientation="portrait"><label>Table 2.</label><caption><p>Comparison between the new species and the similar species with hook-like stylets within the genus.</p></caption><table id="TID0E3IAI" rules="all"><tbody><tr><th rowspan="1" colspan="1">Species</th><th rowspan="1" colspan="1">Body Length (μm)</th><th rowspan="1" colspan="1">Female antrum position</th><th rowspan="1" colspan="1">Stylet length <sup>a</sup> (μm)</th><th rowspan="1" colspan="1">Diameter of stylet opening (proximal / distal μm)</th><th rowspan="1" colspan="1">Penis stylet opening (pso) position *</th><th rowspan="1" colspan="1">Bending angle (°) and position of curve in stylet*</th><th rowspan="1" colspan="1">Habitat</th><th rowspan="1" colspan="1">Distribution</th><th rowspan="1" colspan="1">Reference</th></tr><tr><td rowspan="1" colspan="1">
                        <italic>
                          <tp:taxon-name><tp:taxon-name-part taxon-name-part-type="genus" reg="Macrostomum">M.</tp:taxon-name-part><tp:taxon-name-part taxon-name-part-type="species" reg="astericis">astericis</tp:taxon-name-part></tp:taxon-name>
                        </italic>
                      </td><td rowspan="1" colspan="1">800</td><td rowspan="1" colspan="1">posterior</td><td rowspan="1" colspan="1">25–32</td><td rowspan="1" colspan="1">13–16/2.7*</td><td rowspan="1" colspan="1">65%/convex</td><td rowspan="1" colspan="1">93°/50%</td><td rowspan="1" colspan="1">Marine</td><td rowspan="1" colspan="1">Galapagos, Ecuador</td><td rowspan="1" colspan="1">
                        <xref ref-type="bibr" rid="B33">Schmidt and Sopott-Ehlers (1976)</xref>
                      </td></tr><tr><td rowspan="1" colspan="1">
                        <italic>
                          <tp:taxon-name><tp:taxon-name-part taxon-name-part-type="genus" reg="Macrostomum">M.</tp:taxon-name-part><tp:taxon-name-part taxon-name-part-type="species" reg="hystricinum">hystricinum</tp:taxon-name-part></tp:taxon-name>
                        </italic>
                      </td><td rowspan="1" colspan="1">
                        <abbrev xmlns:xlink="http://www.w3.org/1999/xlink" xlink:title="Not available" id="ABBRID0E5RAG" xlink:type="simple">NA</abbrev>
                      </td><td rowspan="1" colspan="1">posterior</td><td rowspan="1" colspan="1">32</td><td rowspan="1" colspan="1">22/4–6</td><td rowspan="1" colspan="1">81%/convex</td><td rowspan="1" colspan="1">85°/81%</td><td rowspan="1" colspan="1">Brackish</td><td rowspan="1" colspan="1">Widely distributed</td><td rowspan="1" colspan="1"><xref ref-type="bibr" rid="B2">Beklemischev (1951)</xref> and <xref ref-type="bibr" rid="B39">Wang et al. (2017)</xref></td></tr><tr><td rowspan="1" colspan="1"><italic><tp:taxon-name><tp:taxon-name-part taxon-name-part-type="genus" reg="Macrostomum">M.</tp:taxon-name-part><tp:taxon-name-part taxon-name-part-type="species" reg="hystrix">hystrix</tp:taxon-name-part></tp:taxon-name></italic>*</td><td rowspan="1" colspan="1">
                        <abbrev xmlns:xlink="http://www.w3.org/1999/xlink" xlink:title="Not available" id="ABBRID0EWTAG" xlink:type="simple">NA</abbrev>
                      </td><td rowspan="1" colspan="1">posterior</td><td rowspan="1" colspan="1">44</td><td rowspan="1" colspan="1">20/5</td><td rowspan="1" colspan="1">78%/convex</td><td rowspan="1" colspan="1">85°/75%</td><td rowspan="1" colspan="1">Brackish</td><td rowspan="1" colspan="1">Italy</td><td rowspan="1" colspan="1"><xref ref-type="bibr" rid="B31">Schärer et al. (2011)</xref> and <xref ref-type="bibr" rid="B3">Brand et al (2022a)</xref></td></tr><tr><td rowspan="1" colspan="1"><italic><tp:taxon-name><tp:taxon-name-part taxon-name-part-type="genus" reg="Macrostomum">M.</tp:taxon-name-part><tp:taxon-name-part taxon-name-part-type="species" reg="littorale">littorale</tp:taxon-name-part></tp:taxon-name></italic> sp. nov.</td><td rowspan="1" colspan="1">920 ± 109</td><td rowspan="1" colspan="1">posterior</td><td rowspan="1" colspan="1">64 ± 7.4</td><td rowspan="1" colspan="1">35 ± 6.3/6 ± 0.9</td><td rowspan="1" colspan="1">85%/concave</td><td rowspan="1" colspan="1">105°/66%</td><td rowspan="1" colspan="1">Brackish</td><td rowspan="1" colspan="1">China</td><td rowspan="1" colspan="1">this study</td></tr><tr><td rowspan="1" colspan="1"><italic><tp:taxon-name><tp:taxon-name-part taxon-name-part-type="genus" reg="Macrostomum">M.</tp:taxon-name-part><tp:taxon-name-part taxon-name-part-type="species" reg="shekouense">shekouense</tp:taxon-name-part></tp:taxon-name></italic> sp. nov.</td><td rowspan="1" colspan="1">978 ± 143</td><td rowspan="1" colspan="1">50% of body length</td><td rowspan="1" colspan="1">46 ± 3.5</td><td rowspan="1" colspan="1">22 ± 2.7/3 ± 0.3</td><td rowspan="1" colspan="1">73%/convex</td><td rowspan="1" colspan="1">90°/65%</td><td rowspan="1" colspan="1">Brackish</td><td rowspan="1" colspan="1">China</td><td rowspan="1" colspan="1">this study</td></tr><tr><td rowspan="1" colspan="1"><italic><tp:taxon-name><tp:taxon-name-part taxon-name-part-type="genus" reg="Macrostomum">M.</tp:taxon-name-part><tp:taxon-name-part taxon-name-part-type="species" reg="brandi">brandi</tp:taxon-name-part></tp:taxon-name></italic> sp. nov.</td><td rowspan="1" colspan="1">1147 ± 151</td><td rowspan="1" colspan="1">50% of body length</td><td rowspan="1" colspan="1">55 ± 5.0</td><td rowspan="1" colspan="1">37 ± 9/2.4 ± 0.05</td><td rowspan="1" colspan="1">70%/convex</td><td rowspan="1" colspan="1">90°/70%</td><td rowspan="1" colspan="1">Marine</td><td rowspan="1" colspan="1">Australia</td><td rowspan="1" colspan="1"><italic><tp:taxon-name><tp:taxon-name-part taxon-name-part-type="genus" reg="Macrostomum">M.</tp:taxon-name-part></tp:taxon-name></italic> sp. 81 in <xref ref-type="bibr" rid="B3">Brand et al (2022a)</xref></td></tr><tr><td rowspan="1" colspan="1"><italic><tp:taxon-name><tp:taxon-name-part taxon-name-part-type="genus" reg="Macrostomum">M.</tp:taxon-name-part><tp:taxon-name-part taxon-name-part-type="species" reg="obelic">obelic</tp:taxon-name-part></tp:taxon-name></italic>is</td><td rowspan="1" colspan="1">1,000–2,000</td><td rowspan="1" colspan="1">50% of body length</td><td rowspan="1" colspan="1">35–50</td><td rowspan="1" colspan="1">16–25/<abbrev xmlns:xlink="http://www.w3.org/1999/xlink" xlink:title="Not available" id="ABBRID0ED1AG" xlink:type="simple">NA</abbrev></td><td rowspan="1" colspan="1">77%/convex</td><td rowspan="1" colspan="1">90°/69%</td><td rowspan="1" colspan="1">Marine</td><td rowspan="1" colspan="1">Galapagos, Ecuador</td><td rowspan="1" colspan="1">
                        <xref ref-type="bibr" rid="B33">Schmidt and Sopott-Ehlers (1976)</xref>
                      </td></tr><tr><td rowspan="1" colspan="1">
                        <italic>
                          <tp:taxon-name><tp:taxon-name-part taxon-name-part-type="genus" reg="Macrostomum">M.</tp:taxon-name-part><tp:taxon-name-part taxon-name-part-type="species" reg="peteraxi">peteraxi</tp:taxon-name-part></tp:taxon-name>
                        </italic>
                      </td><td rowspan="1" colspan="1">1,500</td><td rowspan="1" colspan="1">posterior</td><td rowspan="1" colspan="1">27–30</td><td rowspan="1" colspan="1">12.5/<abbrev xmlns:xlink="http://www.w3.org/1999/xlink" xlink:title="Not available" id="ABBRID0EX2AG" xlink:type="simple">NA</abbrev></td><td rowspan="1" colspan="1">
                        <abbrev xmlns:xlink="http://www.w3.org/1999/xlink" xlink:title="Not available" id="ABBRID0E52AG" xlink:type="simple">NA</abbrev>
                      </td><td rowspan="1" colspan="1">90°/<abbrev xmlns:xlink="http://www.w3.org/1999/xlink" xlink:title="Not available" id="ABBRID0EG3AG" xlink:type="simple">NA</abbrev></td><td rowspan="1" colspan="1">Marine</td><td rowspan="1" colspan="1">Romania</td><td rowspan="1" colspan="1">
                        <xref ref-type="bibr" rid="B21">Mack-Fira (1971)</xref>
                      </td></tr><tr><td rowspan="1" colspan="1">
                        <italic>
                          <tp:taxon-name><tp:taxon-name-part taxon-name-part-type="genus" reg="Macrostomum">M.</tp:taxon-name-part><tp:taxon-name-part taxon-name-part-type="species" reg="pusillum">pusillum</tp:taxon-name-part></tp:taxon-name>
                        </italic>
                      </td><td rowspan="1" colspan="1">500–800</td><td rowspan="1" colspan="1">posterior</td><td rowspan="1" colspan="1">24–26</td><td rowspan="1" colspan="1">9–12/<abbrev xmlns:xlink="http://www.w3.org/1999/xlink" xlink:title="Not available" id="ABBRID0EU4AG" xlink:type="simple">NA</abbrev></td><td rowspan="1" colspan="1">
                        <abbrev xmlns:xlink="http://www.w3.org/1999/xlink" xlink:title="Not available" id="ABBRID0E24AG" xlink:type="simple">NA</abbrev>
                      </td><td rowspan="1" colspan="1">90°/42%</td><td rowspan="1" colspan="1">Marine</td><td rowspan="1" colspan="1">Germany</td><td rowspan="1" colspan="1">
                        <xref ref-type="bibr" rid="B1">Ax (1951)</xref>
                      </td></tr><tr><td rowspan="1" colspan="1">
                        <italic>
                          <tp:taxon-name><tp:taxon-name-part taxon-name-part-type="genus" reg="Macrostomum">M.</tp:taxon-name-part><tp:taxon-name-part taxon-name-part-type="species" reg="qiaochengense">qiaochengense</tp:taxon-name-part></tp:taxon-name>
                        </italic>
                      </td><td rowspan="1" colspan="1">1,147 ± 52</td><td rowspan="1" colspan="1">posterior</td><td rowspan="1" colspan="1">51 ± 3.5</td><td rowspan="1" colspan="1">21 ± 1.2/20 ± 1.6</td><td rowspan="1" colspan="1">63%/convex</td><td rowspan="1" colspan="1">90°/63%</td><td rowspan="1" colspan="1">Brackish</td><td rowspan="1" colspan="1">China</td><td rowspan="1" colspan="1">
                        <xref ref-type="bibr" rid="B39">Wang et al. (2017)</xref>
                      </td></tr><tr><td rowspan="1" colspan="1">
                        <italic>
                          <tp:taxon-name><tp:taxon-name-part taxon-name-part-type="genus" reg="Macrostomum">M.</tp:taxon-name-part><tp:taxon-name-part taxon-name-part-type="species" reg="rubrocinctum">rubrocinctum</tp:taxon-name-part></tp:taxon-name>
                        </italic>
                      </td><td rowspan="1" colspan="1">1,500–2,000</td><td rowspan="1" colspan="1">posterior</td><td rowspan="1" colspan="1">55</td><td rowspan="1" colspan="1">30/<abbrev xmlns:xlink="http://www.w3.org/1999/xlink" xlink:title="Not available" id="ABBRID0E4ABG" xlink:type="simple">NA</abbrev></td><td rowspan="1" colspan="1">
                        <abbrev xmlns:xlink="http://www.w3.org/1999/xlink" xlink:title="Not available" id="ABBRID0EEBBG" xlink:type="simple">NA</abbrev>
                      </td><td rowspan="1" colspan="1">90°/67%</td><td rowspan="1" colspan="1">Marine</td><td rowspan="1" colspan="1">Germany</td><td rowspan="1" colspan="1">
                        <xref ref-type="bibr" rid="B1">Ax (1951)</xref>
                      </td></tr><tr><td rowspan="1" colspan="1"><italic><tp:taxon-name><tp:taxon-name-part taxon-name-part-type="genus" reg="Macrostomum">M.</tp:taxon-name-part></tp:taxon-name></italic> sp 1 MTP LS 302*</td><td rowspan="1" colspan="1">
                        <abbrev xmlns:xlink="http://www.w3.org/1999/xlink" xlink:title="Not available" id="ABBRID0EJCBG" xlink:type="simple">NA</abbrev>
                      </td><td rowspan="1" colspan="1">posterior</td><td rowspan="1" colspan="1">42</td><td rowspan="1" colspan="1">23/4.4</td><td rowspan="1" colspan="1">73%/convex</td><td rowspan="1" colspan="1">105°/60%</td><td rowspan="1" colspan="1">
                        <abbrev xmlns:xlink="http://www.w3.org/1999/xlink" xlink:title="Not available" id="ABBRID0EADBG" xlink:type="simple">NA</abbrev>
                      </td><td rowspan="1" colspan="1">Italy</td><td rowspan="1" colspan="1">
                        <xref ref-type="bibr" rid="B31">Schärer et al. (2011)</xref>
                      </td></tr></tbody></table><table-wrap-foot><fn><p>*Measurement based on images and scales given in the references. The procedures of measuring the angle refer to <xref ref-type="bibr" rid="B8">Ferguson (1940)</xref>. <abbrev xmlns:xlink="http://www.w3.org/1999/xlink" xlink:title="Not available" id="ABBRID0EXDBG" xlink:type="simple">NA</abbrev>: Not available, information cannot be obtained from the literature. a: Stylet length refers to curved length (<abbrev xmlns:xlink="http://www.w3.org/1999/xlink" xlink:title="curved length" id="ABBRID0E2DBG" xlink:type="simple">cl</abbrev>) from proximal to distal ends.</p></fn></table-wrap-foot></table-wrap><fig id="F2" position="float" orientation="portrait"><object-id xmlns:xlink="http://www.w3.org/1999/xlink" content-type="doi" xlink:type="simple">10.3897/zookeys.1099.72964.figure2</object-id><object-id xmlns:xlink="http://www.w3.org/1999/xlink" content-type="arpha" xlink:type="simple">DA8B419E-88F2-56C2-A597-61DDD05DACDD</object-id><label>Figure 2.</label><caption><p>Maximum likelihood phylogenetic tree topology based on the <abbrev xmlns:xlink="http://www.w3.org/1999/xlink" xlink:title="cytochrome c oxidase I" id="ABBRID0EH1AE" xlink:type="simple">COI</abbrev> dataset. Numbers on branches indicate support values (posterior probability/bootstrap). Scale bar: substitutions per nucleotide position. Note: the <abbrev xmlns:xlink="http://www.w3.org/1999/xlink" xlink:title="cytochrome c oxidase I" id="ABBRID0EL1AE" xlink:type="simple">COI</abbrev> sequences of <italic><tp:taxon-name><tp:taxon-name-part taxon-name-part-type="genus" reg="Macrostomum">M.</tp:taxon-name-part><tp:taxon-name-part taxon-name-part-type="species" reg="brandi">brandi</tp:taxon-name-part></tp:taxon-name></italic> sp. nov. MTP LS 3136 (SAMN15061113), <italic><tp:taxon-name><tp:taxon-name-part taxon-name-part-type="genus" reg="Macrostomum">M.</tp:taxon-name-part><tp:taxon-name-part taxon-name-part-type="species" reg="brandi">brandi</tp:taxon-name-part></tp:taxon-name></italic> sp. nov. MTP LS 2864 (SAMN15061091) and <italic><tp:taxon-name><tp:taxon-name-part taxon-name-part-type="genus" reg="Macrostomum">M.</tp:taxon-name-part></tp:taxon-name></italic> sp. 34 MTP LS 2041 (SAMN15061043) are extracted from deposited transcriptomes (<xref ref-type="bibr" rid="B3">Brand et al. 2022a</xref>).</p></caption><graphic xmlns:xlink="http://www.w3.org/1999/xlink" xlink:href="zookeys-1099-001_article-72964__-g002.jpg" position="float" orientation="portrait" xlink:type="simple" id="oo_679661.jpg"><uri content-type="original_file" xlink:type="simple">https://binary.pensoft.net/fig/679661</uri></graphic></fig><supplementary-material xmlns:xlink="http://www.w3.org/1999/xlink" id="S3" position="float" orientation="portrait" xlink:type="simple"><object-id content-type="doi" xlink:type="simple">10.3897/zookeys.1099.72964.suppl3</object-id><object-id content-type="zenodo_dep_id" xlink:type="simple">6532228</object-id><object-id content-type="arpha" xlink:type="simple">06549921-1A54-5148-82A6-51FF8014E909</object-id><label>Supplementary material 3</label><caption><p>Table S3</p></caption><statement content-type="dataType"><label>Data type</label><p>xls file</p></statement><statement content-type="notes"><label>Explanation note</label><p>The genetic distances (<abbrev xlink:title="genetic distances" id="ABBRID0E6CDI" xlink:type="simple">GDs</abbrev>) among <italic><tp:taxon-name><tp:taxon-name-part taxon-name-part-type="genus" reg="Macrostomum">Macrostomum</tp:taxon-name-part></tp:taxon-name></italic> species calculated from <abbrev xlink:title="cytochrome c oxidase I" id="ABBRID0EKDDI" xlink:type="simple">COI</abbrev> sequences.</p></statement><media xlink:href="zookeys-1099-001_article-72964__-s003.xls" mimetype="application" mime-subtype="vnd.ms-excel" position="float" orientation="portrait" xlink:type="simple" id="oo_679673.xls"><uri content-type="original_file" xlink:type="simple">https://binary.pensoft.net/file/679673</uri></media><permissions><license xlink:type="simple"><license-p>This dataset is made available under the Open Database License (http://opendatacommons.org/licenses/odbl/1.0/). The Open Database License (ODbL) is a license agreement intended to allow users to freely share, modify, and use this Dataset while maintaining this same freedom for others, provided that the original source and author(s) are credited.</license-p></license></permissions><attrib specific-use="authors">Yongshi Shi, Zhiyu Zeng, Jia Wang, Siyu Zhang, Li Deng, Antai Wang</attrib></supplementary-material><fig id="F8" position="float" orientation="portrait"><object-id xmlns:xlink="http://www.w3.org/1999/xlink" content-type="doi" xlink:type="simple">10.3897/zookeys.1099.72964.figure8</object-id><object-id xmlns:xlink="http://www.w3.org/1999/xlink" content-type="arpha" xlink:type="simple">9FC3FEAF-DD19-54CD-A791-18972FC56256</object-id><label>Figure 8.</label><caption><p><italic><tp:taxon-name><tp:taxon-name-part taxon-name-part-type="genus" reg="Macrostomum">Macrostomum</tp:taxon-name-part><tp:taxon-name-part taxon-name-part-type="species" reg="shekouense">shekouense</tp:taxon-name-part></tp:taxon-name></italic> Wang &amp; Shi, sp. nov.: <bold>A</bold> whole body, ventral view <bold>B</bold> sagittal section of the tail <bold>C</bold> male copulatory apparatus <bold>D</bold> penis stylet <bold>E</bold> mature sperm. Abbreviations: ag: adhesive glands; br: brain; c: cilia; <abbrev xmlns:xlink="http://www.w3.org/1999/xlink" xlink:title="curved length" id="ABBRID0EBYBG" xlink:type="simple">cl</abbrev>: curved length from proximal to distal ends; cg: cement glands; dd: direct distance between proximal and distal ends; e: eye; fa: female antrum; fg: female gonopore; fvs: false vesicula seminalis; i: intestine; mg: male gonopore; o: ovary; oo: oocyte; p: pharynx; pg: pharyngeal glands; ps: penis stylet; rc: rigid cilia; rh: rhabdites; sh: sensory hair; t: testis; vl: vertical line from line “dd” to curve vertex of line “<abbrev xmlns:xlink="http://www.w3.org/1999/xlink" xlink:title="curved length" id="ABBRID0EFYBG" xlink:type="simple">cl</abbrev>”; vg: vesicula granulorum; vs: vesicula seminalis. Scale bars: 100 μm (<bold>A</bold>); 20 μm (<bold>B, C</bold>); 10 μm (<bold>D</bold>); 5 μm (<bold>E</bold>).</p></caption><graphic xmlns:xlink="http://www.w3.org/1999/xlink" xlink:href="zookeys-1099-001_article-72964__-g008.jpg" position="float" orientation="portrait" xlink:type="simple" id="oo_679667.jpg"><uri content-type="original_file" xlink:type="simple">https://binary.pensoft.net/fig/679667</uri></graphic></fig><supplementary-material xmlns:xlink="http://www.w3.org/1999/xlink" id="S7" position="float" orientation="portrait" xlink:type="simple"><object-id content-type="doi" xlink:type="simple">10.3897/zookeys.1099.72964.suppl7</object-id><object-id content-type="zenodo_dep_id" xlink:type="simple">6532236</object-id><object-id content-type="arpha" xlink:type="simple">01C179FD-E092-50D7-9000-E4FD69D7899A</object-id><label>Supplementary material 7</label><caption><p>Figure S4</p></caption><statement content-type="dataType"><label>Data type</label><p>jpg file</p></statement><statement content-type="notes"><label>Explanation note</label><p>Comparison of value dd/vl between <italic><tp:taxon-name><tp:taxon-name-part taxon-name-part-type="genus" reg="Macrostomum">M.</tp:taxon-name-part><tp:taxon-name-part taxon-name-part-type="species" reg="shekouense">shekouense</tp:taxon-name-part></tp:taxon-name></italic> sp. nov. and <italic><tp:taxon-name><tp:taxon-name-part taxon-name-part-type="genus" reg="Macrostomum">M.</tp:taxon-name-part><tp:taxon-name-part taxon-name-part-type="species" reg="brandi">brandi</tp:taxon-name-part></tp:taxon-name></italic> sp. nov. (2-tail p &lt; 0.001, Independent Sample Test).</p></statement><media xlink:href="zookeys-1099-001_article-72964__-s007.jpg" mimetype="image" mime-subtype="jpeg" position="float" orientation="portrait" xlink:type="simple" id="oo_679677.jpg"><uri content-type="original_file" xlink:type="simple">https://binary.pensoft.net/file/679677</uri></media><permissions><license xlink:type="simple"><license-p>This dataset is made available under the Open Database License (http://opendatacommons.org/licenses/odbl/1.0/). The Open Database License (ODbL) is a license agreement intended to allow users to freely share, modify, and use this Dataset while maintaining this same freedom for others, provided that the original source and author(s) are credited.</license-p></license></permissions><attrib specific-use="authors">Yongshi Shi, Zhiyu Zeng, Jia Wang, Siyu Zhang, Li Deng, Antai Wang</attrib></supplementary-material></tp:treatment-sec><ref-list><ref id="B3"><mixed-citation xmlns:xlink="http://www.w3.org/1999/xlink" xlink:type="simple"><person-group><name name-style="western"><surname>Brand</surname><given-names>JN</given-names></name><name name-style="western"><surname>Viktorin</surname><given-names>G</given-names></name><name name-style="western"><surname>Wiberg</surname><given-names>R</given-names></name><name name-style="western"><surname>Beisel</surname><given-names>C</given-names></name><name name-style="western"><surname>Schärer</surname><given-names>L</given-names></name></person-group> (<year>2022a</year>) Large-scale phylogenomics of the genus <italic><tp:taxon-name><tp:taxon-name-part taxon-name-part-type="genus">Macrostomum</tp:taxon-name-part></tp:taxon-name></italic> (<tp:taxon-name><tp:taxon-name-part taxon-name-part-type="phylum">Platyhelminthes</tp:taxon-name-part></tp:taxon-name>) reveals cryptic diversity and novel sexual traits. Molecular Phylogenetics and Evolution 166: e107296. <ext-link xlink:href="10.1016/j.ympev.2021.107296" ext-link-type="doi" xlink:type="simple">https://doi.org/10.1016/j.ympev.2021.107296</ext-link></mixed-citation></ref><ref id="B33"><mixed-citation xmlns:xlink="http://www.w3.org/1999/xlink" xlink:type="simple"><person-group><name name-style="western"><surname>Schmidt</surname><given-names>P</given-names></name><name name-style="western"><surname>Sopott-Ehlers</surname><given-names>B</given-names></name></person-group> (<year>1976</year>) <article-title>Interstitielle Fauna von Galapagos XV. <italic><tp:taxon-name><tp:taxon-name-part taxon-name-part-type="genus">Macrostomum</tp:taxon-name-part></tp:taxon-name></italic> O. Schmidt, 1948 und <italic><tp:taxon-name><tp:taxon-name-part taxon-name-part-type="genus">Siccomacrostomum</tp:taxon-name-part><tp:taxon-name-part taxon-name-part-type="species">triviale</tp:taxon-name-part></tp:taxon-name></italic> nov. gen. nov. spec. (<tp:taxon-name><tp:taxon-name-part taxon-name-part-type="class">Turbellaria</tp:taxon-name-part></tp:taxon-name>, <tp:taxon-name><tp:taxon-name-part taxon-name-part-type="order">Macrostomida</tp:taxon-name-part></tp:taxon-name>).</article-title><source>Mikrofauna des Meeresbodens</source><volume>57</volume>: <fpage>1</fpage>–<lpage>45</lpage>.</mixed-citation></ref><ref id="B2"><mixed-citation xmlns:xlink="http://www.w3.org/1999/xlink" xlink:type="simple"><person-group><name name-style="western"><surname>Beklemischev</surname><given-names>VN</given-names></name></person-group> (<year>1951</year>) <article-title>Species of the genus <italic><tp:taxon-name><tp:taxon-name-part taxon-name-part-type="genus">Macrostomum</tp:taxon-name-part></tp:taxon-name></italic> (<tp:taxon-name><tp:taxon-name-part taxon-name-part-type="class">Turbellaria</tp:taxon-name-part></tp:taxon-name>, <tp:taxon-name><tp:taxon-name-part taxon-name-part-type="order">Rhabdocoela</tp:taxon-name-part></tp:taxon-name>) of the USSR.</article-title><source>Zeitschrift der Moskauer Naturwissenschaftlichen Gesellschaft</source><volume>56</volume>: <fpage>31</fpage>–<lpage>40</lpage>. [English Translation]</mixed-citation></ref><ref id="B39"><mixed-citation xmlns:xlink="http://www.w3.org/1999/xlink" xlink:type="simple"><person-group><name name-style="western"><surname>Wang</surname><given-names>L</given-names></name><name name-style="western"><surname>Xin</surname><given-names>F</given-names></name><name name-style="western"><surname>Fang</surname><given-names>CY</given-names></name><name name-style="western"><surname>Zhang</surname><given-names>Y</given-names></name><name name-style="western"><surname>Wang</surname><given-names>AT</given-names></name></person-group> (<year>2017</year>) <article-title>Two new brackish-water species of <italic><tp:taxon-name><tp:taxon-name-part taxon-name-part-type="genus">Macrostomum</tp:taxon-name-part></tp:taxon-name></italic> (<tp:taxon-name><tp:taxon-name-part taxon-name-part-type="phylum">Platyhelminthes</tp:taxon-name-part></tp:taxon-name>: <tp:taxon-name><tp:taxon-name-part taxon-name-part-type="class">Macrostomorpha</tp:taxon-name-part></tp:taxon-name>) from mangrove wetland in southern China.</article-title><source>Zootaxa</source><volume>4276</volume>(<issue>1</issue>): <fpage>107</fpage>–<lpage>124</lpage>. <ext-link xlink:href="10.11646/zootaxa.4276.1.5" ext-link-type="doi" xlink:type="simple">https://doi.org/10.11646/zootaxa.4276.1.5</ext-link></mixed-citation></ref><ref id="B31"><mixed-citation xmlns:xlink="http://www.w3.org/1999/xlink" xlink:type="simple"><person-group><name name-style="western"><surname>Schärer</surname><given-names>L</given-names></name><name name-style="western"><surname>Littlewood</surname><given-names>DT</given-names></name><name name-style="western"><surname>Waeschenbach</surname><given-names>A</given-names></name><name name-style="western"><surname>Yoshida</surname><given-names>W</given-names></name><name name-style="western"><surname>Vizoso</surname><given-names>DB</given-names></name></person-group> (<year>2011</year>) <article-title>Mating behavior and the evolution of sperm design.</article-title><source>Proceedings of the National Academy of Sciences of the United States of America</source><volume>108</volume>(<issue>4</issue>): <fpage>1490</fpage>–<lpage>1495</lpage>. <ext-link xlink:href="10.1073/pnas.1013892108" ext-link-type="doi" xlink:type="simple">https://doi.org/10.1073/pnas.1013892108</ext-link></mixed-citation></ref><ref id="B21"><mixed-citation xmlns:xlink="http://www.w3.org/1999/xlink" xlink:type="simple"><person-group><name name-style="western"><surname>Mack-Fira</surname><given-names>V</given-names></name></person-group> (<year>1971</year>) <article-title>Deux turbellariés nouveaux de la mer noire.</article-title><source>Revue Roumaine de Biologie, série Zoologie</source><volume>16</volume>(<issue>4</issue>): <fpage>233</fpage>–<lpage>240</lpage>.</mixed-citation></ref><ref id="B1"><mixed-citation xmlns:xlink="http://www.w3.org/1999/xlink" xlink:type="simple"><person-group><name name-style="western"><surname>Ax</surname><given-names>P</given-names></name></person-group> (<year>1951</year>) <article-title>Die Turbellarien des Eulitorals der Kieler Bucht. Zoologische Jahrbucher.</article-title><source>Abteilung fur Systematik, Ökologie und Geographie der Tiere</source><volume>80</volume>: <fpage>277</fpage>–<lpage>378</lpage>.</mixed-citation></ref><ref id="B8"><mixed-citation xmlns:xlink="http://www.w3.org/1999/xlink" xlink:type="simple"><person-group><name name-style="western"><surname>Ferguson</surname><given-names>FF</given-names></name></person-group> (<year>1940</year>) <article-title>A monograph of the genus <italic><tp:taxon-name><tp:taxon-name-part taxon-name-part-type="genus">Macrostomum</tp:taxon-name-part></tp:taxon-name></italic> O. Schmidt 1848. PartVII.</article-title><source>Zoologischer Anzeiger</source><volume>129</volume>: <fpage>120</fpage>–<lpage>146</lpage>.</mixed-citation></ref><ref id="B10"><mixed-citation xmlns:xlink="http://www.w3.org/1999/xlink" xlink:type="simple"><person-group><name name-style="western"><surname>Hebert</surname><given-names>PDN</given-names></name><name name-style="western"><surname>Cywinska</surname><given-names>A</given-names></name><name name-style="western"><surname>Ball</surname><given-names>SL</given-names></name><name name-style="western"><surname>deWaard</surname><given-names>JR</given-names></name></person-group> (<year>2003</year>) <article-title>Biological identifications through DNA barcodes.</article-title><source>Proceedings of the Royal Society B: Biological Sciences</source><volume>270</volume>(<issue>1512</issue>): <fpage>313</fpage>–<lpage>321</lpage>. <ext-link xlink:href="10.1098/rspb.2002.2218" ext-link-type="doi" xlink:type="simple">https://doi.org/10.1098/rspb.2002.2218</ext-link></mixed-citation></ref></ref-list></tp:taxon-treatment>
