# Supplementary material for: ﻿Three new species of Macrostomum (Platyhelminthes, Macrostomorpha) from China and Australia, with notes on taxonomy and phylogenetics
Source: Zookeys. 2022 May 3;1099:1–28. doi: 10.3897/zookeys.1099.72964 (PMC9848920; doi:10.3897/zookeys.1099.72964)
Supplement: Supplementary material 3 — Table S3 [file zookeys-1099-001_article-72964__-s003.xls]

## Sheet: Sheet2
	M._lignano_DV1	M._lignano_DV4	M._lignano_DV18	M._janickei_2014	M._janickei_MTP_LS_537	M._zhujiangense_1	M._zhujiangense_2	M._zhujiangense_3	M._littorale_sp._nov._1	M._littorale_sp._nov._3	M._hystrix_MTP_LS_T8	M._hystrix_MTP_LS_68	M._shenda_1	M._shenda_3	M._shenda_2	M._sp._34_MTP LS 2041	M._taurinum_1	M._taurinum_4	M._taurinum_5	M._baoanense_4	M._baoanense_6	M._baoanense_5	M._pseudosinense_1	M._pseudosinense_2	M._pseudosinense_3	M._spirale	M._tuba	M._mirumnovem_MTP_LS_2994	M._mirumnovem_MTP_LS_3168	M._mirumnovem_MTP_LS_3147	M._chongqingense_1	M._chongqingense_2	M._chongqingense_3	M._zhaoqingense_1	M._zhaoqingense_2	M._zhaoqingense_3	M._cliftonense_MTP_LS_2920	M._cliftonense_MTP_LS_2908	M._cliftonense_MTP_LS_2909	M._shekouense_sp._nov._1	M._shekouense_sp._nov._4	M._shekouense_sp._nov._3	M._brandi_sp._nov._MTP_LS_3136	M._brandi_sp._nov._MTP_LS_2864	M._pusillum	Psammomacrostomum._sp._5_TJ-2015
M._lignano_DV1
M._lignano_DV4	0
M._lignano_DV18	0.00247525	0.00247525
M._janickei_2014	0.121287	0.121287	0.118812
M._janickei_MTP_LS_537	0.116337	0.116337	0.113861	0.0049505
M._zhujiangense_1	0.195545	0.195545	0.19802	0.193069	0.188119
M._zhujiangense_2	0.20297	0.20297	0.205446	0.193069	0.188119	0.00990099
M._zhujiangense_3	0.20297	0.20297	0.205446	0.193069	0.188119	0.00990099	0
M._littorale_sp._nov._1	0.173267	0.173267	0.170792	0.180693	0.175743	0.183168	0.178218	0.178218
M._littorale_sp._nov._3	0.173267	0.173267	0.170792	0.180693	0.175743	0.183168	0.178218	0.178218	0
M._hystrix_MTP_LS_T8	0.178218	0.178218	0.175743	0.175743	0.170792	0.183168	0.188119	0.188119	0.0891089	0.0891089
M._hystrix_MTP_LS_68	0.180693	0.180693	0.178218	0.175743	0.170792	0.185644	0.185644	0.185644	0.0891089	0.0891089	0.00742574
M._shenda_1	0.210396	0.210396	0.210396	0.200495	0.195545	0.158416	0.158416	0.158416	0.141089	0.141089	0.128713	0.128713
M._shenda_3	0.210396	0.210396	0.210396	0.200495	0.195545	0.158416	0.158416	0.158416	0.141089	0.141089	0.128713	0.128713	0
M._shenda_2	0.210396	0.210396	0.210396	0.195545	0.190594	0.160891	0.160891	0.160891	0.141089	0.141089	0.128713	0.128713	0.00742574	0.00742574
M._sp._34_MTP_LS_2041	0.180693	0.180693	0.178218	0.163366	0.158416	0.163366	0.158416	0.158416	0.0990099	0.0990099	0.116337	0.111386	0.10396	0.10396	0.10396
M._taurinum_1	0.190594	0.190594	0.188119	0.170792	0.165842	0.168317	0.163366	0.163366	0.141089	0.141089	0.143564	0.143564	0.15099	0.15099	0.14604	0.141089
M._taurinum_4	0.188119	0.188119	0.185644	0.173267	0.168317	0.168317	0.163366	0.163366	0.138614	0.138614	0.14604	0.14604	0.15099	0.15099	0.14604	0.143564	0.0049505
M._taurinum_5	0.188119	0.188119	0.185644	0.173267	0.168317	0.168317	0.163366	0.163366	0.138614	0.138614	0.14604	0.14604	0.15099	0.15099	0.14604	0.143564	0.0049505	0
M._baoanense_4	0.183168	0.183168	0.180693	0.170792	0.168317	0.163366	0.163366	0.163366	0.148515	0.148515	0.160891	0.160891	0.180693	0.180693	0.180693	0.163366	0.178218	0.175743	0.175743
M._baoanense_6	0.183168	0.183168	0.180693	0.170792	0.168317	0.163366	0.163366	0.163366	0.148515	0.148515	0.160891	0.160891	0.180693	0.180693	0.180693	0.163366	0.178218	0.175743	0.175743	0
M._baoanense_5	0.185644	0.185644	0.183168	0.173267	0.170792	0.165842	0.165842	0.165842	0.15099	0.15099	0.163366	0.163366	0.183168	0.183168	0.183168	0.165842	0.175743	0.173267	0.173267	0.00247525	0.00247525
M._pseudosinense_1	0.170792	0.170792	0.173267	0.165842	0.160891	0.173267	0.175743	0.175743	0.175743	0.175743	0.180693	0.185644	0.163366	0.163366	0.158416	0.15099	0.173267	0.173267	0.173267	0.138614	0.138614	0.141089
M._pseudosinense_2	0.170792	0.170792	0.173267	0.165842	0.160891	0.173267	0.175743	0.175743	0.175743	0.175743	0.180693	0.185644	0.163366	0.163366	0.158416	0.15099	0.173267	0.173267	0.173267	0.138614	0.138614	0.141089	0
M._pseudosinense_3	0.170792	0.170792	0.173267	0.165842	0.160891	0.173267	0.175743	0.175743	0.175743	0.175743	0.180693	0.185644	0.163366	0.163366	0.158416	0.15099	0.173267	0.173267	0.173267	0.138614	0.138614	0.141089	0	0
M._spirale	0.222772	0.222772	0.220297	0.20297	0.200495	0.210396	0.212871	0.212871	0.180693	0.180693	0.185644	0.183168	0.205446	0.205446	0.200495	0.170792	0.212871	0.212871	0.212871	0.158416	0.158416	0.160891	0.175743	0.175743	0.175743
M._tuba	0.195545	0.195545	0.193069	0.19802	0.193069	0.195545	0.200495	0.200495	0.158416	0.158416	0.183168	0.188119	0.190594	0.190594	0.190594	0.168317	0.188119	0.188119	0.188119	0.178218	0.178218	0.175743	0.188119	0.188119	0.188119	0.170792
M._mirumnovem_MTP_LS_2994	0.165842	0.165842	0.168317	0.165842	0.160891	0.165842	0.170792	0.170792	0.185644	0.185644	0.163366	0.168317	0.165842	0.165842	0.163366	0.163366	0.180693	0.185644	0.185644	0.178218	0.178218	0.180693	0.153465	0.153465	0.153465	0.185644	0.19802
M._mirumnovem_MTP_LS_3168	0.165842	0.165842	0.168317	0.168317	0.163366	0.163366	0.168317	0.168317	0.183168	0.183168	0.160891	0.165842	0.165842	0.165842	0.163366	0.163366	0.178218	0.183168	0.183168	0.178218	0.178218	0.180693	0.153465	0.153465	0.153465	0.185644	0.19802	0.0049505
M._mirumnovem_MTP_LS_3147	0.168317	0.168317	0.170792	0.163366	0.158416	0.168317	0.168317	0.168317	0.188119	0.188119	0.165842	0.170792	0.168317	0.168317	0.165842	0.165842	0.178218	0.183168	0.183168	0.180693	0.180693	0.183168	0.155941	0.155941	0.155941	0.188119	0.200495	0.00247525	0.00742574
M._chongqingense_1	0.20297	0.20297	0.200495	0.185644	0.183168	0.205446	0.200495	0.200495	0.20297	0.20297	0.19802	0.193069	0.178218	0.178218	0.175743	0.170792	0.190594	0.190594	0.190594	0.212871	0.212871	0.215347	0.193069	0.193069	0.193069	0.155941	0.205446	0.180693	0.178218	0.178218
M._chongqingense_2	0.20297	0.20297	0.200495	0.185644	0.183168	0.205446	0.200495	0.200495	0.20297	0.20297	0.19802	0.193069	0.178218	0.178218	0.175743	0.170792	0.190594	0.190594	0.190594	0.212871	0.212871	0.215347	0.193069	0.193069	0.193069	0.155941	0.205446	0.180693	0.178218	0.178218	0
M._chongqingense_3	0.20297	0.20297	0.200495	0.185644	0.183168	0.205446	0.200495	0.200495	0.20297	0.20297	0.19802	0.193069	0.178218	0.178218	0.175743	0.170792	0.190594	0.190594	0.190594	0.212871	0.212871	0.215347	0.193069	0.193069	0.193069	0.155941	0.205446	0.180693	0.178218	0.178218	0	0
M._zhaoqingense_1	0.222772	0.222772	0.225248	0.220297	0.215347	0.232673	0.235149	0.235149	0.212871	0.212871	0.210396	0.207921	0.225248	0.225248	0.225248	0.200495	0.227723	0.230198	0.230198	0.215347	0.215347	0.217822	0.225248	0.225248	0.225248	0.200495	0.217822	0.180693	0.175743	0.183168	0.175743	0.175743	0.175743
M._zhaoqingense_2	0.225248	0.225248	0.227723	0.212871	0.207921	0.230198	0.227723	0.227723	0.210396	0.210396	0.20297	0.200495	0.222772	0.222772	0.227723	0.195545	0.227723	0.230198	0.230198	0.210396	0.210396	0.212871	0.225248	0.225248	0.225248	0.20297	0.207921	0.175743	0.170792	0.173267	0.170792	0.170792	0.170792	0.0148515
M._zhaoqingense_3	0.225248	0.225248	0.227723	0.217822	0.212871	0.230198	0.227723	0.227723	0.212871	0.212871	0.207921	0.205446	0.222772	0.222772	0.227723	0.200495	0.225248	0.227723	0.227723	0.212871	0.212871	0.215347	0.230198	0.230198	0.230198	0.20297	0.215347	0.183168	0.178218	0.180693	0.173267	0.173267	0.173267	0.00742574	0.00742574
M._cliftonense_MTP_LS_2920	0.173267	0.173267	0.175743	0.185644	0.180693	0.217822	0.212871	0.212871	0.178218	0.178218	0.193069	0.190594	0.212871	0.212871	0.210396	0.19802	0.19802	0.200495	0.200495	0.210396	0.210396	0.207921	0.193069	0.193069	0.193069	0.215347	0.19802	0.180693	0.180693	0.178218	0.215347	0.215347	0.215347	0.212871	0.212871	0.215347
M._cliftonense_MTP_LS_2908	0.175743	0.175743	0.178218	0.185644	0.180693	0.217822	0.212871	0.212871	0.178218	0.178218	0.195545	0.193069	0.212871	0.212871	0.210396	0.19802	0.19802	0.200495	0.200495	0.210396	0.210396	0.207921	0.193069	0.193069	0.193069	0.215347	0.19802	0.185644	0.185644	0.183168	0.220297	0.220297	0.220297	0.217822	0.217822	0.220297	0.0049505
M._cliftonense_MTP_LS_2909	0.173267	0.173267	0.175743	0.183168	0.178218	0.217822	0.212871	0.212871	0.178218	0.178218	0.195545	0.193069	0.212871	0.212871	0.210396	0.19802	0.19802	0.200495	0.200495	0.207921	0.207921	0.205446	0.193069	0.193069	0.193069	0.210396	0.19802	0.185644	0.185644	0.183168	0.215347	0.215347	0.215347	0.217822	0.217822	0.220297	0.0049505	0.0049505
M._shekouense_sp._nov._1	0.232673	0.232673	0.230198	0.227723	0.222772	0.257426	0.257426	0.257426	0.215347	0.215347	0.215347	0.212871	0.230198	0.230198	0.232673	0.193069	0.210396	0.207921	0.207921	0.237624	0.237624	0.237624	0.212871	0.212871	0.212871	0.225248	0.227723	0.25	0.252475	0.25	0.274752	0.274752	0.274752	0.284653	0.279703	0.279703	0.235149	0.235149	0.235149
M._shekouense_sp._nov._4	0.232673	0.232673	0.230198	0.227723	0.222772	0.257426	0.257426	0.257426	0.215347	0.215347	0.215347	0.212871	0.230198	0.230198	0.232673	0.193069	0.210396	0.207921	0.207921	0.237624	0.237624	0.237624	0.212871	0.212871	0.212871	0.225248	0.227723	0.25	0.252475	0.25	0.274752	0.274752	0.274752	0.284653	0.279703	0.279703	0.235149	0.235149	0.235149	0
M._shekouense_sp._nov._3	0.227723	0.227723	0.225248	0.222772	0.217822	0.25495	0.25495	0.25495	0.210396	0.210396	0.215347	0.212871	0.227723	0.227723	0.230198	0.188119	0.207921	0.205446	0.205446	0.232673	0.232673	0.232673	0.210396	0.210396	0.210396	0.220297	0.220297	0.24505	0.247525	0.24505	0.267327	0.267327	0.267327	0.277228	0.272277	0.272277	0.230198	0.230198	0.230198	0.00990099	0.00990099
M._brandi_sp._nov._MTP_LS_3136	0.252475	0.252475	0.25	0.232673	0.227723	0.264851	0.259901	0.259901	0.240099	0.240099	0.220297	0.217822	0.225248	0.225248	0.225248	0.217822	0.230198	0.232673	0.232673	0.240099	0.240099	0.240099	0.225248	0.225248	0.225248	0.237624	0.232673	0.240099	0.242574	0.242574	0.269802	0.269802	0.269802	0.267327	0.259901	0.264851	0.240099	0.240099	0.240099	0.108911	0.108911	0.101485
M._brandi_sp._nov._MTP_LS_2864	0.25495	0.25495	0.252475	0.230198	0.225248	0.267327	0.262376	0.262376	0.242574	0.242574	0.222772	0.220297	0.227723	0.227723	0.227723	0.220297	0.227723	0.230198	0.230198	0.242574	0.242574	0.242574	0.227723	0.227723	0.227723	0.240099	0.232673	0.242574	0.24505	0.24505	0.272277	0.272277	0.272277	0.264851	0.257426	0.262376	0.242574	0.242574	0.242574	0.108911	0.108911	0.101485	0.00247525
M._pusillum	0.267327	0.267327	0.264851	0.235149	0.232673	0.25	0.247525	0.247525	0.212871	0.212871	0.227723	0.227723	0.207921	0.207921	0.210396	0.188119	0.230198	0.235149	0.235149	0.230198	0.230198	0.232673	0.215347	0.215347	0.215347	0.20297	0.235149	0.240099	0.242574	0.242574	0.230198	0.230198	0.230198	0.279703	0.274752	0.277228	0.264851	0.269802	0.269802	0.193069	0.193069	0.183168	0.185644	0.183168
Psammomacrostomum._sp._5_TJ-2015	0.34901	0.34901	0.351485	0.346535	0.341584	0.363861	0.358911	0.358911	0.316832	0.316832	0.334158	0.334158	0.344059	0.344059	0.34901	0.324257	0.344059	0.344059	0.344059	0.361386	0.361386	0.363861	0.331683	0.331683	0.331683	0.339109	0.336634	0.339109	0.339109	0.339109	0.351485	0.351485	0.351485	0.35396	0.344059	0.34901	0.339109	0.334158	0.339109	0.304455	0.304455	0.304455	0.321782	0.321782	0.329208
